# Supplementary material for: Inflammation primes the murine kidney for recovery by activating AZIN1 adenosine-to-inosine editing
Source: J Clin Invest. 2024 Sep 3;134(17):e180117. doi: 10.1172/JCI180117 (PMC11364396; doi:10.1172/JCI180117)
Supplement: Supporting data values [file jci-134-180117-s120.xlsx]

## Sheet: Figure1
Figure 1A, B, Suppl Figure 1		RNA-seq data		GSE52166
V1	V2	V3	V4	V5	V6	V7	V8	V9	V10	V11	V12	V13	V14	V15	V16	V17	Run	Sample.Name	GEO_Accession..exp.	Age	Class	gender	ID	parasite_density	temp_max	Time.point
SRR1026895_sorted.bam	chr8	102829408	ref	TRUE	57	A	0	C	10	G	0	TRUE	47	F2R1	AtoI%	0.175439	SRR1026895	GSM1260495	GSM1260495	10.0055	Immune	female	62	0	37	Pre-infection
SRR1026896_sorted.bam	chr8	102829408	ref	TRUE	53	A	0	C	6	G	0	TRUE	47	F2R1	AtoI%	0.113208	SRR1026896	GSM1260495	GSM1260495	10.0055	Immune	female	62	0	37	Pre-infection
SRR1026898_sorted.bam	chr8	102829408	ref	TRUE	76	A	0	C	4	G	0	TRUE	72	F2R1	AtoI%	0.0526316	SRR1026898	GSM1260497	GSM1260497	9.89041	Immune	female	70	0	37.3	Pre-infection
SRR1026899_sorted.bam	chr8	102829408	ref	TRUE	48	A	0	C	6	G	0	TRUE	42	F2R1	AtoI%	0.125	SRR1026899	GSM1260498	GSM1260498	9.95616	Immune	female	70	46.4459	37	Post-infection
SRR1026900_sorted.bam	chr8	102829408	ref	TRUE	70	A	0	C	5	G	0	TRUE	65	F2R1	AtoI%	0.0714286	SRR1026900	GSM1260499	GSM1260499	10.0082	Delayed Fever	female	89	0	37	Pre-infection
SRR1026901_sorted.bam	chr8	102829408	ref	TRUE	94	A	0	C	2	G	0	TRUE	92	F2R1	AtoI%	0.0212766	SRR1026901	GSM1260500	GSM1260500	10.263	Delayed Fever	female	89	42840.7	36.9	Post-infection
SRR1026902_sorted.bam	chr8	102829408	ref	TRUE	82	A	0	C	5	G	0	TRUE	77	F2R1	AtoI%	0.0609756	SRR1026902	GSM1260501	GSM1260501	10.0137	Delayed Fever	male	108	0	36.8	Pre-infection
SRR1026903_sorted.bam	chr8	102829408	ref	TRUE	79	A	0	C	5	G	0	TRUE	74	F2R1	AtoI%	0.0632911	SRR1026903	GSM1260501	GSM1260501	10.0137	Delayed Fever	male	108	0	36.8	Pre-infection
SRR1026904_sorted.bam	chr8	102829408	ref	TRUE	52	A	0	C	4	G	0	TRUE	48	F2R1	AtoI%	0.0769231	SRR1026904	GSM1260502	GSM1260502	10.189	Delayed Fever	male	108	1000.4	36.7	Post-infection
SRR1026905_sorted.bam	chr8	102829408	ref	TRUE	55	A	0	C	5	G	0	TRUE	50	F2R1	AtoI%	0.0909091	SRR1026905	GSM1260502	GSM1260502	10.189	Delayed Fever	male	108	1000.4	36.7	Post-infection
SRR1026906_sorted.bam	chr8	102829408	ref	TRUE	78	A	0	C	0	G	0	TRUE	78	F2R1	AtoI%	0	SRR1026906	GSM1260503	GSM1260503	10.4685	Immune	male	122	0	36.7	Pre-infection
SRR1026907_sorted.bam	chr8	102829408	ref	TRUE	58	A	0	C	6	G	0	TRUE	52	F2R1	AtoI%	0.103448	SRR1026907	GSM1260503	GSM1260503	10.4685	Immune	male	122	0	36.7	Pre-infection
SRR1026908_sorted.bam	chr8	102829408	ref	TRUE	135	A	0	C	6	G	0	TRUE	129	F2R1	AtoI%	0.0444444	SRR1026908	GSM1260504	GSM1260504	10.5671	Immune	male	122	36.3501	36.8	Post-infection
SRR1026909_sorted.bam	chr8	102829408	ref	TRUE	117	A	1	C	7	G	1	TRUE	108	F2R1	AtoI%	0.0608696	SRR1026909	GSM1260504	GSM1260504	10.5671	Immune	male	122	36.3501	36.8	Post-infection
SRR1026910_sorted.bam	chr8	102829408	ref	TRUE	130	A	0	C	17	G	1	TRUE	112	F2R1	AtoI%	0.131783	SRR1026910	GSM1260505	GSM1260505	10.0137	Immune	female	123	0	36.7	Pre-infection
SRR1026911_sorted.bam	chr8	102829408	ref	TRUE	143	A	0	C	18	G	0	TRUE	125	F2R1	AtoI%	0.125874	SRR1026911	GSM1260505	GSM1260505	10.0137	Immune	female	123	0	36.7	Pre-infection
SRR1026912_sorted.bam	chr8	102829408	ref	TRUE	132	A	0	C	24	G	0	TRUE	108	F2R1	AtoI%	0.181818	SRR1026912	GSM1260506	GSM1260506	10.2658	Immune	female	123	9530.64	36.1	Post-infection
SRR1026913_sorted.bam	chr8	102829408	ref	TRUE	132	A	0	C	27	G	0	TRUE	105	F2R1	AtoI%	0.204545	SRR1026913	GSM1260506	GSM1260506	10.2658	Immune	female	123	9530.64	36.1	Post-infection
SRR1026914_sorted.bam	chr8	102829408	ref	TRUE	134	A	0	C	7	G	0	TRUE	127	F2R1	AtoI%	0.0522388	SRR1026914	GSM1260507	GSM1260507	10.0164	Delayed Fever	male	132	0	37.3	Pre-infection
SRR1026915_sorted.bam	chr8	102829408	ref	TRUE	225	A	0	C	18	G	0	TRUE	207	F2R1	AtoI%	0.08	SRR1026915	GSM1260507	GSM1260507	10.0164	Delayed Fever	male	132	0	37.3	Pre-infection
SRR1026916_sorted.bam	chr8	102829408	ref	TRUE	286	A	0	C	18	G	0	TRUE	268	F2R1	AtoI%	0.0629371	SRR1026916	GSM1260508	GSM1260508	10.2658	Delayed Fever	male	132	25.713	37	Post-infection
SRR1026917_sorted.bam	chr8	102829408	ref	TRUE	301	A	0	C	15	G	1	TRUE	285	F2R1	AtoI%	0.05	SRR1026917	GSM1260508	GSM1260508	10.2658	Delayed Fever	male	132	25.713	37	Post-infection
SRR1026918_sorted.bam	chr8	102829408	ref	TRUE	70	A	0	C	2	G	0	TRUE	68	F2R1	AtoI%	0.0285714	SRR1026918	GSM1260509	GSM1260509	10.0192	Delayed Fever	female	142	0	36.1	Pre-infection
SRR1026919_sorted.bam	chr8	102829408	ref	TRUE	43	A	0	C	0	G	0	TRUE	43	F2R1	AtoI%	0	SRR1026919	GSM1260509	GSM1260509	10.0192	Delayed Fever	female	142	0	36.1	Pre-infection
SRR1026920_sorted.bam	chr8	102829408	ref	TRUE	77	A	0	C	7	G	0	TRUE	69	F2R1	AtoI%	0.0921053	SRR1026920	GSM1260510	GSM1260510	10.1507	Delayed Fever	female	142	1077.24	36.4	Post-infection
SRR1026921_sorted.bam	chr8	102829408	ref	TRUE	75	A	0	C	10	G	0	TRUE	65	F2R1	AtoI%	0.133333	SRR1026921	GSM1260510	GSM1260510	10.1507	Delayed Fever	female	142	1077.24	36.4	Post-infection
SRR1026922_sorted.bam	chr8	102829408	ref	TRUE	77	A	0	C	8	G	0	TRUE	69	F2R1	AtoI%	0.103896	SRR1026922	GSM1260511	GSM1260511	10.0192	Immune	male	148	0	36.4	Pre-infection
SRR1026923_sorted.bam	chr8	102829408	ref	TRUE	52	A	0	C	4	G	1	TRUE	47	F2R1	AtoI%	0.0784314	SRR1026923	GSM1260512	GSM1260512	10.263	Immune	male	148	15.1768	36.4	Post-infection
SRR1026924_sorted.bam	chr8	102829408	ref	TRUE	119	A	0	C	10	G	0	TRUE	109	F2R1	AtoI%	0.0840336	SRR1026924	GSM1260513	GSM1260513	9.01644	Early Fever	male	168	0	36.8	Pre-infection
SRR1026925_sorted.bam	chr8	102829408	ref	TRUE	127	A	0	C	9	G	0	TRUE	118	F2R1	AtoI%	0.0708661	SRR1026925	GSM1260514	GSM1260514	9.42466	Early Fever	male	168	20519.4	39.2	Post-infection
SRR1026926_sorted.bam	chr8	102829408	ref	TRUE	123	A	0	C	5	G	0	TRUE	118	F2R1	AtoI%	0.0406504	SRR1026926	GSM1260515	GSM1260515	9.01644	Delayed Fever	female	171	0	37	Pre-infection
SRR1026927_sorted.bam	chr8	102829408	ref	TRUE	181	A	0	C	18	G	1	TRUE	162	F2R1	AtoI%	0.1	SRR1026927	GSM1260516	GSM1260516	9.30685	Delayed Fever	female	171	108993	36.4	Post-infection
SRR1026928_sorted.bam	chr8	102829408	ref	TRUE	168	A	0	C	6	G	0	TRUE	162	F2R1	AtoI%	0.0357143	SRR1026928	GSM1260517	GSM1260517	9.20274	Early Fever	female	216	0	36.9	Pre-infection
SRR1026929_sorted.bam	chr8	102829408	ref	TRUE	104	A	0	C	10	G	0	TRUE	94	F2R1	AtoI%	0.0961538	SRR1026929	GSM1260518	GSM1260518	9.39726	Early Fever	female	216	211092	39.4	Post-infection
SRR1026930_sorted.bam	chr8	102829408	ref	TRUE	73	A	0	C	4	G	0	TRUE	69	F2R1	AtoI%	0.0547945	SRR1026930	GSM1260519	GSM1260519	9.05205	Immune	female	250	0	36.8	Pre-infection
SRR1026931_sorted.bam	chr8	102829408	ref	TRUE	51	A	0	C	6	G	0	TRUE	45	F2R1	AtoI%	0.117647	SRR1026931	GSM1260520	GSM1260520	9.16164	Immune	female	250	46.7094	36.6	Post-infection
SRR1026932_sorted.bam	chr8	102829408	ref	TRUE	51	A	0	C	1	G	0	TRUE	50	F2R1	AtoI%	0.0196078	SRR1026932	GSM1260521	GSM1260521	8.63288	Delayed Fever	female	263	0	36.4	Pre-infection
SRR1026933_sorted.bam	chr8	102829408	ref	TRUE	60	A	0	C	0	G	0	TRUE	60	F2R1	AtoI%	0	SRR1026933	GSM1260521	GSM1260521	8.63288	Delayed Fever	female	263	0	36.4	Pre-infection
SRR1026934_sorted.bam	chr8	102829408	ref	TRUE	74	A	0	C	1	G	0	TRUE	73	F2R1	AtoI%	0.0135135	SRR1026934	GSM1260522	GSM1260522	8.97808	Delayed Fever	female	263	10581.6	36.1	Post-infection
SRR1026935_sorted.bam	chr8	102829408	ref	TRUE	94	A	0	C	4	G	1	TRUE	89	F2R1	AtoI%	0.0430108	SRR1026935	GSM1260522	GSM1260522	8.97808	Delayed Fever	female	263	10581.6	36.1	Post-infection
SRR1026936_sorted.bam	chr8	102829408	ref	TRUE	156	A	0	C	10	G	0	TRUE	146	F2R1	AtoI%	0.0641026	SRR1026936	GSM1260523	GSM1260523	8.29315	Delayed Fever	female	264	0	36.7	Pre-infection
SRR1026937_sorted.bam	chr8	102829408	ref	TRUE	147	A	0	C	14	G	0	TRUE	133	F2R1	AtoI%	0.0952381	SRR1026937	GSM1260523	GSM1260523	8.29315	Delayed Fever	female	264	0	36.7	Pre-infection
SRR1026938_sorted.bam	chr8	102829408	ref	TRUE	93	A	0	C	8	G	0	TRUE	85	F2R1	AtoI%	0.0860215	SRR1026938	GSM1260524	GSM1260524	8.50137	Delayed Fever	female	264	46.3808	36.4	Post-infection
SRR1026939_sorted.bam	chr8	102829408	ref	TRUE	96	A	0	C	3	G	0	TRUE	93	F2R1	AtoI%	0.03125	SRR1026939	GSM1260524	GSM1260524	8.50137	Delayed Fever	female	264	46.3808	36.4	Post-infection
SRR1026940_sorted.bam	chr8	102829408	ref	TRUE	158	A	0	C	14	G	0	TRUE	144	F2R1	AtoI%	0.0886076	SRR1026940	GSM1260525	GSM1260525	8.66849	Early Fever	male	265	0	36.7	Pre-infection
SRR1026941_sorted.bam	chr8	102829408	ref	TRUE	92	A	0	C	12	G	0	TRUE	80	F2R1	AtoI%	0.130435	SRR1026941	GSM1260526	GSM1260526	8.86575	Early Fever	male	265	424466	39.8	Post-infection
SRR1026946_sorted.bam	chr8	102829408	ref	TRUE	39	A	0	C	1	G	0	TRUE	38	F2R1	AtoI%	0.025641	SRR1026946	GSM1260531	GSM1260531	8.02192	Immune	male	276	0	36.1	Pre-infection
SRR1026947_sorted.bam	chr8	102829408	ref	TRUE	59	A	0	C	1	G	0	TRUE	58	F2R1	AtoI%	0.0169492	SRR1026947	GSM1260532	GSM1260532	8.15616	Immune	male	276	2821.41	36.6	Post-infection
SRR1026950_sorted.bam	chr8	102829408	ref	TRUE	177	A	0	C	3	G	0	TRUE	174	F2R1	AtoI%	0.0169492	SRR1026950	GSM1260535	GSM1260535	8.02192	Immune	female	283	0	37.1	Pre-infection
SRR1026952_sorted.bam	chr8	102829408	ref	TRUE	148	A	1	C	11	G	0	TRUE	136	F2R1	AtoI%	0.0748299	SRR1026952	GSM1260537	GSM1260537	8.58356	Early Fever	female	292	0	37.1	Pre-infection
SRR1026953_sorted.bam	chr8	102829408	ref	TRUE	101	A	0	C	5	G	0	TRUE	96	F2R1	AtoI%	0.049505	SRR1026953	GSM1260538	GSM1260538	8.87397	Early Fever	female	292	181521	38	Post-infection
SRR1026954_sorted.bam	chr8	102829408	ref	TRUE	59	A	0	C	9	G	0	TRUE	50	F2R1	AtoI%	0.152542	SRR1026954	GSM1260539	GSM1260539	8.02466	Immune	male	310	0	36.8	Pre-infection
SRR1026955_sorted.bam	chr8	102829408	ref	TRUE	96	A	0	C	4	G	0	TRUE	92	F2R1	AtoI%	0.0416667	SRR1026955	GSM1260540	GSM1260540	8.23014	Immune	male	310	48.1912	36.7	Post-infection
SRR1026956_sorted.bam	chr8	102829408	ref	TRUE	128	A	0	C	7	G	0	TRUE	121	F2R1	AtoI%	0.0546875	SRR1026956	GSM1260541	GSM1260541	8.02466	Immune	female	311	0	37	Pre-infection
SRR1026957_sorted.bam	chr8	102829408	ref	TRUE	96	A	0	C	4	G	0	TRUE	92	F2R1	AtoI%	0.0416667	SRR1026957	GSM1260542	GSM1260542	8.19452	Immune	female	311	38.865	35.9	Post-infection
SRR1026958_sorted.bam	chr8	102829408	ref	TRUE	32	A	0	C	2	G	0	TRUE	30	F2R1	AtoI%	0.0625	SRR1026958	GSM1260543	GSM1260543	8.07397	Immune	male	356	0	36.6	Pre-infection
SRR1026959_sorted.bam	chr8	102829408	ref	TRUE	26	A	0	C	3	G	0	TRUE	23	F2R1	AtoI%	0.115385	SRR1026959	GSM1260544	GSM1260544	8.16712	Immune	male	356	29.4407	36.3	Post-infection
SRR1026960_sorted.bam	chr8	102829408	ref	TRUE	94	A	0	C	2	G	0	TRUE	92	F2R1	AtoI%	0.0212766	SRR1026960	GSM1260545	GSM1260545	7.35068	Delayed Fever	male	371	0	36.7	Pre-infection
SRR1026961_sorted.bam	chr8	102829408	ref	TRUE	99	A	0	C	9	G	0	TRUE	90	F2R1	AtoI%	0.0909091	SRR1026961	GSM1260546	GSM1260546	7.59726	Delayed Fever	male	371	5866.84	36.9	Post-infection
SRR1026962_sorted.bam	chr8	102829408	ref	TRUE	88	A	0	C	2	G	0	TRUE	86	F2R1	AtoI%	0.0227273	SRR1026962	GSM1260547	GSM1260547	7.39726	Immune	male	373	0	36.8	Pre-infection
SRR1026968_sorted.bam	chr8	102829408	ref	TRUE	90	A	0	C	4	G	0	TRUE	86	F2R1	AtoI%	0.0444444	SRR1026968	GSM1260551	GSM1260551	7.66575	Delayed Fever	male	383	0	36.7	Pre-infection
SRR1026969_sorted.bam	chr8	102829408	ref	TRUE	62	A	0	C	6	G	0	TRUE	56	F2R1	AtoI%	0.0967742	SRR1026969	GSM1260552	GSM1260552	7.79452	Delayed Fever	male	383	13.0975	36.8	Post-infection
SRR1026970_sorted.bam	chr8	102829408	ref	TRUE	79	A	0	C	7	G	0	TRUE	72	F2R1	AtoI%	0.0886076	SRR1026970	GSM1260553	GSM1260553	7.02466	Immune	female	387	0	37.1	Pre-infection
SRR1026971_sorted.bam	chr8	102829408	ref	TRUE	90	A	0	C	5	G	0	TRUE	85	F2R1	AtoI%	0.0555556	SRR1026971	GSM1260553	GSM1260553	7.02466	Immune	female	387	0	37.1	Pre-infection
SRR1026972_sorted.bam	chr8	102829408	ref	TRUE	52	A	0	C	3	G	0	TRUE	49	F2R1	AtoI%	0.0576923	SRR1026972	GSM1260554	GSM1260554	7.36438	Immune	female	387	3182.76	36.5	Post-infection
SRR1026973_sorted.bam	chr8	102829408	ref	TRUE	58	A	0	C	4	G	0	TRUE	54	F2R1	AtoI%	0.0689655	SRR1026973	GSM1260554	GSM1260554	7.36438	Immune	female	387	3182.76	36.5	Post-infection
SRR1026974_sorted.bam	chr8	102829408	ref	TRUE	27	A	0	C	2	G	0	TRUE	25	F2R1	AtoI%	0.0740741	SRR1026974	GSM1260555	GSM1260555	7.74247	Delayed Fever	female	390	0	36.2	Pre-infection
SRR1026975_sorted.bam	chr8	102829408	ref	TRUE	28	A	0	C	3	G	0	TRUE	25	F2R1	AtoI%	0.107143	SRR1026975	GSM1260555	GSM1260555	7.74247	Delayed Fever	female	390	0	36.2	Pre-infection
SRR1026976_sorted.bam	chr8	102829408	ref	TRUE	65	A	0	C	2	G	0	TRUE	63	F2R1	AtoI%	0.0307692	SRR1026976	GSM1260556	GSM1260556	7.94795	Delayed Fever	female	390	6023.35	36.2	Post-infection
SRR1026977_sorted.bam	chr8	102829408	ref	TRUE	75	A	0	C	4	G	0	TRUE	71	F2R1	AtoI%	0.0533333	SRR1026977	GSM1260556	GSM1260556	7.94795	Delayed Fever	female	390	6023.35	36.2	Post-infection
SRR1026978_sorted.bam	chr8	102829408	ref	TRUE	50	A	0	C	0	G	0	TRUE	50	F2R1	AtoI%	0	SRR1026978	GSM1260557	GSM1260557	7.0274	Early Fever	female	397	0	36.8	Pre-infection
SRR1026979_sorted.bam	chr8	102829408	ref	TRUE	107	A	0	C	10	G	0	TRUE	97	F2R1	AtoI%	0.0934579	SRR1026979	GSM1260558	GSM1260558	7.27945	Early Fever	female	397	38.8527	40.1	Post-infection
SRR1026980_sorted.bam	chr8	102829408	ref	TRUE	20	A	0	C	3	G	0	TRUE	17	F2R1	AtoI%	0.15	SRR1026980	GSM1260559	GSM1260559	7.0274	Early Fever	female	400	0	37.3	Pre-infection
SRR1026981_sorted.bam	chr8	102829408	ref	TRUE	75	A	0	C	3	G	0	TRUE	72	F2R1	AtoI%	0.04	SRR1026981	GSM1260560	GSM1260560	7.52055	Early Fever	female	400	5325	38.2	Post-infection
SRR1026982_sorted.bam	chr8	102829408	ref	TRUE	114	A	0	C	4	G	0	TRUE	110	F2R1	AtoI%	0.0350877	SRR1026982	GSM1260561	GSM1260561	7.0274	Delayed Fever	male	413	0	36.9	Pre-infection
SRR1026983_sorted.bam	chr8	102829408	ref	TRUE	145	A	0	C	7	G	0	TRUE	138	F2R1	AtoI%	0.0482759	SRR1026983	GSM1260561	GSM1260561	7.0274	Delayed Fever	male	413	0	36.9	Pre-infection
SRR1026984_sorted.bam	chr8	102829408	ref	TRUE	140	A	0	C	4	G	0	TRUE	136	F2R1	AtoI%	0.0285714	SRR1026984	GSM1260562	GSM1260562	7.4411	Delayed Fever	male	413	377.85	36.8	Post-infection
SRR1026985_sorted.bam	chr8	102829408	ref	TRUE	135	A	0	C	7	G	0	TRUE	128	F2R1	AtoI%	0.0518519	SRR1026985	GSM1260562	GSM1260562	7.4411	Delayed Fever	male	413	377.85	36.8	Post-infection
SRR1026986_sorted.bam	chr8	102829408	ref	TRUE	59	A	0	C	0	G	0	TRUE	59	F2R1	AtoI%	0	SRR1026986	GSM1260563	GSM1260563	7.10959	Delayed Fever	male	418	0	36.2	Pre-infection
SRR1026987_sorted.bam	chr8	102829408	ref	TRUE	42	A	0	C	1	G	0	TRUE	41	F2R1	AtoI%	0.0238095	SRR1026987	GSM1260564	GSM1260564	7.31233	Delayed Fever	male	418	5.63955	36.6	Post-infection
SRR1026988_sorted.bam	chr8	102829408	ref	TRUE	25	A	0	C	0	G	0	TRUE	25	F2R1	AtoI%	0	SRR1026988	GSM1260565	GSM1260565	7.0274	Early Fever	female	422	0	36.4	Pre-infection
SRR1026989_sorted.bam	chr8	102829408	ref	TRUE	121	A	0	C	6	G	0	TRUE	115	F2R1	AtoI%	0.0495868	SRR1026989	GSM1260566	GSM1260566	7.26301	Early Fever	female	422	62476	37.7	Post-infection
SRR1026990_sorted.bam	chr8	102829408	ref	TRUE	113	A	0	C	7	G	0	TRUE	106	F2R1	AtoI%	0.0619469	SRR1026990	GSM1260567	GSM1260567	7.0274	Early Fever	female	425	0	36.2	Pre-infection
SRR1026991_sorted.bam	chr8	102829408	ref	TRUE	91	A	0	C	5	G	0	TRUE	86	F2R1	AtoI%	0.0549451	SRR1026991	GSM1260568	GSM1260568	7.26849	Early Fever	female	425	2431430	38.6	Post-infection
SRR1026992_sorted.bam	chr8	102829408	ref	TRUE	20	A	0	C	6	G	0	TRUE	14	F2R1	AtoI%	0.3	SRR1026992	GSM1260569	GSM1260569	7.06301	Delayed Fever	female	427	0	36.4	Pre-infection
SRR1026993_sorted.bam	chr8	102829408	ref	TRUE	105	A	1	C	7	G	0	TRUE	97	F2R1	AtoI%	0.0673077	SRR1026993	GSM1260570	GSM1260570	7.40274	Delayed Fever	female	427	70.4698	36.3	Post-infection
SRR1026994_sorted.bam	chr8	102829408	ref	TRUE	45	A	0	C	0	G	0	TRUE	45	F2R1	AtoI%	0	SRR1026994	GSM1260571	GSM1260571	7.0274	Immune	female	428	0	36.4	Pre-infection
SRR1026995_sorted.bam	chr8	102829408	ref	TRUE	37	A	0	C	0	G	0	TRUE	37	F2R1	AtoI%	0	SRR1026995	GSM1260572	GSM1260572	7.19452	Immune	female	428	8.77452	36.4	Post-infection
SRR1026996_sorted.bam	chr8	102829408	ref	TRUE	219	A	0	C	10	G	1	TRUE	207	F2R1	AtoI%	0.0460829	SRR1026996	GSM1260573	GSM1260573	7.0274	Early Fever	male	429	0	36.5	Pre-infection
SRR1026997_sorted.bam	chr8	102829408	ref	TRUE	223	A	0	C	3	G	0	TRUE	220	F2R1	AtoI%	0.0134529	SRR1026997	GSM1260573	GSM1260573	7.0274	Early Fever	male	429	0	36.5	Pre-infection
SRR1026998_sorted.bam	chr8	102829408	ref	TRUE	142	A	0	C	10	G	0	TRUE	132	F2R1	AtoI%	0.0704225	SRR1026998	GSM1260574	GSM1260574	7.23014	Early Fever	male	429	1230854	38.6	Post-infection
SRR1026999_sorted.bam	chr8	102829408	ref	TRUE	152	A	0	C	18	G	0	TRUE	134	F2R1	AtoI%	0.118421	SRR1026999	GSM1260574	GSM1260574	7.23014	Early Fever	male	429	1230854	38.6	Post-infection
SRR1027000_sorted.bam	chr8	102829408	ref	TRUE	123	A	0	C	7	G	0	TRUE	116	F2R1	AtoI%	0.0569106	SRR1027000	GSM1260575	GSM1260575	7.56438	Delayed Fever	male	454	0	36.8	Pre-infection
SRR1027001_sorted.bam	chr8	102829408	ref	TRUE	143	A	0	C	0	G	0	TRUE	143	F2R1	AtoI%	0	SRR1027001	GSM1260576	GSM1260576	7.75068	Delayed Fever	male	454	15470.4	36.4	Post-infection
SRR1027004_sorted.bam	chr8	102829408	ref	TRUE	146	A	0	C	5	G	0	TRUE	141	F2R1	AtoI%	0.0342466	SRR1027004	GSM1260579	GSM1260579	6.14521	Early Fever	female	482	0	36.7	Pre-infection
SRR1027005_sorted.bam	chr8	102829408	ref	TRUE	94	A	0	C	4	G	0	TRUE	90	F2R1	AtoI%	0.0425532	SRR1027005	GSM1260580	GSM1260580	6.49863	Early Fever	female	482	1212494	39.6	Post-infection
SRR1027006_sorted.bam	chr8	102829408	ref	TRUE	94	A	0	C	4	G	0	TRUE	90	F2R1	AtoI%	0.0425532	SRR1027006	GSM1260581	GSM1260581	6.76164	Delayed Fever	female	488	0	37.2	Pre-infection
SRR1027007_sorted.bam	chr8	102829408	ref	TRUE	66	A	0	C	10	G	1	TRUE	55	F2R1	AtoI%	0.153846	SRR1027007	GSM1260582	GSM1260582	6.99452	Delayed Fever	female	488	20.8606	36.5	Post-infection
SRR1027008_sorted.bam	chr8	102829408	ref	TRUE	64	A	0	C	5	G	0	TRUE	59	F2R1	AtoI%	0.078125	SRR1027008	GSM1260583	GSM1260583	6.68767	Early Fever	female	490	0	36.7	Pre-infection
SRR1027009_sorted.bam	chr8	102829408	ref	TRUE	43	A	0	C	7	G	0	TRUE	36	F2R1	AtoI%	0.162791	SRR1027009	GSM1260584	GSM1260584	6.96164	Early Fever	female	490	340363	38.6	Post-infection
SRR1027010_sorted.bam	chr8	102829408	ref	TRUE	58	A	0	C	4	G	0	TRUE	54	F2R1	AtoI%	0.0689655	SRR1027010	GSM1260585	GSM1260585	6.29863	Early Fever	female	505	0	37.4	Pre-infection
SRR1027011_sorted.bam	chr8	102829408	ref	TRUE	36	A	0	C	2	G	0	TRUE	34	F2R1	AtoI%	0.0555556	SRR1027011	GSM1260586	GSM1260586	6.43836	Early Fever	female	505	852214	37.8	Post-infection
SRR1177669_sorted.bam	chr8	102829408	ref	TRUE	63	A	0	C	6	G	0	TRUE	57	F2R1	AtoI%	0.0952381	SRR1177669	GSM1335670	GSM1335670	11.0027	Early Fever	male	54	0	37.2	Pre-infection
SRR1177670_sorted.bam	chr8	102829408	ref	TRUE	94	A	0	C	5	G	0	TRUE	89	F2R1	AtoI%	0.0531915	SRR1177670	GSM1335671	GSM1335671	11.2219	Early Fever	male	54	247142	37.7	Post-infection
SRR1177673_sorted.bam	chr8	102829408	ref	TRUE	20	A	0	C	0	G	0	TRUE	20	F2R1	AtoI%	0	SRR1177673	GSM1335674	GSM1335674	10.0055	Early Fever	female	64	0	37	Pre-infection
SRR1177674_sorted.bam	chr8	102829408	ref	TRUE	102	A	0	C	6	G	0	TRUE	96	F2R1	AtoI%	0.0588235	SRR1177674	GSM1335675	GSM1335675	10.389	Early Fever	female	64	206849	39.4	Post-infection
SRR1177675_sorted.bam	chr8	102829408	ref	TRUE	89	A	0	C	13	G	0	TRUE	76	F2R1	AtoI%	0.146067	SRR1177675	GSM1335676	GSM1335676	10.0055	Early Fever	female	65	0	36.8	Pre-infection
SRR1177676_sorted.bam	chr8	102829408	ref	TRUE	55	A	0	C	6	G	0	TRUE	49	F2R1	AtoI%	0.109091	SRR1177676	GSM1335677	GSM1335677	10.2247	Early Fever	female	65	1620247	38.2	Post-infection
SRR1177677_sorted.bam	chr8	102829408	ref	TRUE	47	A	0	C	7	G	0	TRUE	40	F2R1	AtoI%	0.148936	SRR1177677	GSM1335678	GSM1335678	10.0082	Delayed Fever	female	76	0	37.1	Pre-infection
SRR1177678_sorted.bam	chr8	102829408	ref	TRUE	68	A	0	C	4	G	0	TRUE	64	F2R1	AtoI%	0.0588235	SRR1177678	GSM1335679	GSM1335679	10.3068	Delayed Fever	female	76	30.3937	36.7	Post-infection
SRR1177679_sorted.bam	chr8	102829408	ref	TRUE	56	A	0	C	6	G	0	TRUE	50	F2R1	AtoI%	0.107143	SRR1177679	GSM1335680	GSM1335680	10.5945	Immune	male	79	0	36.7	Pre-infection
SRR1177680_sorted.bam	chr8	102829408	ref	TRUE	87	A	0	C	4	G	0	TRUE	83	F2R1	AtoI%	0.045977	SRR1177680	GSM1335681	GSM1335681	10.7753	Immune	male	79	545.112	36.7	Post-infection
SRR1177681_sorted.bam	chr8	102829408	ref	TRUE	82	A	0	C	5	G	0	TRUE	77	F2R1	AtoI%	0.0609756	SRR1177681	GSM1335682	GSM1335682	10.5589	Delayed Fever	female	80	0	36.7	Pre-infection
SRR1177682_sorted.bam	chr8	102829408	ref	TRUE	80	A	0	C	3	G	0	TRUE	76	F2R1	AtoI%	0.0379747	SRR1177682	GSM1335683	GSM1335683	10.9096	Delayed Fever	female	80	39.7664	36.6	Post-infection
SRR1177683_sorted.bam	chr8	102829408	ref	TRUE	60	A	0	C	0	G	0	TRUE	60	F2R1	AtoI%	0	SRR1177683	GSM1335684	GSM1335684	10.5151	Immune	male	81	0	36.7	Pre-infection
SRR1177684_sorted.bam	chr8	102829408	ref	TRUE	120	A	0	C	0	G	0	TRUE	120	F2R1	AtoI%	0	SRR1177684	GSM1335685	GSM1335685	10.6164	Immune	male	81	13.1175	37	Post-infection
SRR1177685_sorted.bam	chr8	102829408	ref	TRUE	71	A	0	C	7	G	0	TRUE	64	F2R1	AtoI%	0.0985915	SRR1177685	GSM1335686	GSM1335686	10.5342	Early Fever	female	111	0	37.4	Pre-infection
SRR1177686_sorted.bam	chr8	102829408	ref	TRUE	74	A	0	C	2	G	0	TRUE	72	F2R1	AtoI%	0.027027	SRR1177686	GSM1335687	GSM1335687	11.0082	Early Fever	female	111	240261	38.8	Post-infection
SRR1177687_sorted.bam	chr8	102829408	ref	TRUE	82	A	0	C	9	G	0	TRUE	73	F2R1	AtoI%	0.109756	SRR1177687	GSM1335688	GSM1335688	10.0137	Delayed Fever	male	120	0	36.6	Pre-infection
SRR1177688_sorted.bam	chr8	102829408	ref	TRUE	47	A	0	C	6	G	0	TRUE	41	F2R1	AtoI%	0.12766	SRR1177688	GSM1335689	GSM1335689	10.189	Delayed Fever	male	120	558.59	36.5	Post-infection
SRR1177689_sorted.bam	chr8	102829408	ref	TRUE	107	A	0	C	9	G	0	TRUE	98	F2R1	AtoI%	0.0841121	SRR1177689	GSM1335690	GSM1335690	9.01644	Delayed Fever	female	135	0	37.1	Pre-infection
SRR1177690_sorted.bam	chr8	102829408	ref	TRUE	76	A	0	C	10	G	0	TRUE	65	F2R1	AtoI%	0.133333	SRR1177690	GSM1335691	GSM1335691	9.2274	Delayed Fever	female	135	27.138	36.1	Post-infection
SRR1177691_sorted.bam	chr8	102829408	ref	TRUE	83	A	0	C	8	G	0	TRUE	75	F2R1	AtoI%	0.0963855	SRR1177691	GSM1335692	GSM1335692	10.0192	Immune	male	153	0	36.5	Pre-infection
SRR1177692_sorted.bam	chr8	102829408	ref	TRUE	70	A	0	C	9	G	0	TRUE	61	F2R1	AtoI%	0.128571	SRR1177692	GSM1335693	GSM1335693	10.3644	Immune	male	153	534.727	36.7	Post-infection
SRR1177693_sorted.bam	chr8	102829408	ref	TRUE	25	A	0	C	0	G	0	TRUE	25	F2R1	AtoI%	0	SRR1177693	GSM1335694	GSM1335694	10.0192	Delayed Fever	female	154	0	37.1	Pre-infection
SRR1177695_sorted.bam	chr8	102829408	ref	TRUE	102	A	0	C	9	G	0	TRUE	93	F2R1	AtoI%	0.0882353	SRR1177695	GSM1335696	GSM1335696	10.0192	Immune	male	158	0	37.3	Pre-infection
SRR1177696_sorted.bam	chr8	102829408	ref	TRUE	170	A	0	C	4	G	0	TRUE	166	F2R1	AtoI%	0.0235294	SRR1177696	GSM1335697	GSM1335697	10.4767	Immune	male	158	834.618	36.9	Post-infection
SRR1177697_sorted.bam	chr8	102829408	ref	TRUE	69	A	0	C	5	G	0	TRUE	64	F2R1	AtoI%	0.0724638	SRR1177697	GSM1335698	GSM1335698	9.01644	Early Fever	female	182	0	36.7	Pre-infection
SRR1177698_sorted.bam	chr8	102829408	ref	TRUE	30	A	0	C	4	G	0	TRUE	26	F2R1	AtoI%	0.133333	SRR1177698	GSM1335699	GSM1335699	9.25753	Early Fever	female	182	465474	37.7	Post-infection
SRR1177701_sorted.bam	chr8	102829408	ref	TRUE	75	A	0	C	5	G	0	TRUE	70	F2R1	AtoI%	0.0666667	SRR1177701	GSM1335702	GSM1335702	9.01918	Delayed Fever	male	210	0	36.4	Pre-infection
SRR1177703_sorted.bam	chr8	102829408	ref	TRUE	81	A	0	C	6	G	0	TRUE	75	F2R1	AtoI%	0.0740741	SRR1177703	GSM1335704	GSM1335704	8.88767	Early Fever	female	212	0	36.8	Pre-infection
SRR1177705_sorted.bam	chr8	102829408	ref	TRUE	76	A	0	C	2	G	0	TRUE	74	F2R1	AtoI%	0.0263158	SRR1177705	GSM1335706	GSM1335706	9.01918	Delayed Fever	female	214	0	36.8	Pre-infection
SRR1177706_sorted.bam	chr8	102829408	ref	TRUE	93	A	0	C	9	G	0	TRUE	84	F2R1	AtoI%	0.0967742	SRR1177706	GSM1335707	GSM1335707	9.1863	Delayed Fever	female	214	29.9755	36.7	Post-infection
SRR1177709_sorted.bam	chr8	102829408	ref	TRUE	107	A	0	C	4	G	0	TRUE	103	F2R1	AtoI%	0.0373832	SRR1177709	GSM1335710	GSM1335710	9.01918	Immune	female	218	0	36.7	Pre-infection
SRR1177710_sorted.bam	chr8	102829408	ref	TRUE	81	A	0	C	2	G	0	TRUE	79	F2R1	AtoI%	0.0246914	SRR1177710	GSM1335711	GSM1335711	9.18904	Immune	female	218	918.167	37	Post-infection
SRR1177711_sorted.bam	chr8	102829408	ref	TRUE	82	A	0	C	5	G	1	TRUE	76	F2R1	AtoI%	0.0617284	SRR1177711	GSM1335712	GSM1335712	9.02466	Delayed Fever	female	226	0	36.4	Pre-infection
SRR1177715_sorted.bam	chr8	102829408	ref	TRUE	25	A	0	C	1	G	0	TRUE	24	F2R1	AtoI%	0.04	SRR1177715	GSM1335716	GSM1335716	9.28219	Early Fever	male	245	0	37	Pre-infection
SRR1177716_sorted.bam	chr8	102829408	ref	TRUE	72	A	0	C	11	G	0	TRUE	61	F2R1	AtoI%	0.152778	SRR1177716	GSM1335717	GSM1335717	9.45205	Early Fever	male	245	515.572	38.1	Post-infection
SRR1177717_sorted.bam	chr8	102829408	ref	TRUE	104	A	0	C	4	G	0	TRUE	100	F2R1	AtoI%	0.0384615	SRR1177717	GSM1335718	GSM1335718	9.95342	Immune	female	255	0	37.2	Pre-infection
SRR1177718_sorted.bam	chr8	102829408	ref	TRUE	67	A	0	C	0	G	0	TRUE	67	F2R1	AtoI%	0	SRR1177718	GSM1335719	GSM1335719	10.3123	Immune	female	255	415793	36.2	Post-infection
SRR1177719_sorted.bam	chr8	102829408	ref	TRUE	57	A	0	C	1	G	0	TRUE	56	F2R1	AtoI%	0.0175439	SRR1177719	GSM1335720	GSM1335720	8.26575	Early Fever	female	262	0	37.1	Pre-infection
SRR1177720_sorted.bam	chr8	102829408	ref	TRUE	205	A	0	C	3	G	0	TRUE	202	F2R1	AtoI%	0.0146341	SRR1177720	GSM1335721	GSM1335721	8.45753	Early Fever	female	262	2546464	39.1	Post-infection
SRR1177721_sorted.bam	chr8	102829408	ref	TRUE	296	A	0	C	12	G	0	TRUE	284	F2R1	AtoI%	0.0405405	SRR1177721	GSM1335722	GSM1335722	8.84932	Delayed Fever	male	294	0	36.7	Pre-infection
SRR1177727_sorted.bam	chr8	102829408	ref	TRUE	56	A	0	C	1	G	0	TRUE	55	F2R1	AtoI%	0.0178571	SRR1177727	GSM1335728	GSM1335728	8.04658	Early Fever	male	322	0	37.2	Pre-infection
SRR1177728_sorted.bam	chr8	102829408	ref	TRUE	170	A	0	C	20	G	0	TRUE	150	F2R1	AtoI%	0.117647	SRR1177728	GSM1335729	GSM1335729	8.44932	Early Fever	male	322	1107145	38.5	Post-infection
SRR1177729_sorted.bam	chr8	102829408	ref	TRUE	119	A	0	C	2	G	0	TRUE	117	F2R1	AtoI%	0.0168067	SRR1177729	GSM1335730	GSM1335730	8.05479	Early Fever	male	340	0	36.5	Pre-infection
SRR1177730_sorted.bam	chr8	102829408	ref	TRUE	59	A	0	C	7	G	0	TRUE	52	F2R1	AtoI%	0.118644	SRR1177730	GSM1335731	GSM1335731	8.34795	Early Fever	male	340	175409	39.7	Post-infection
SRR1177731_sorted.bam	chr8	102829408	ref	TRUE	153	A	1	C	3	G	0	TRUE	149	F2R1	AtoI%	0.0197368	SRR1177731	GSM1335732	GSM1335732	8.14247	Delayed Fever	female	353	0	36.8	Pre-infection
SRR1177732_sorted.bam	chr8	102829408	ref	TRUE	39	A	0	C	0	G	0	TRUE	39	F2R1	AtoI%	0	SRR1177732	GSM1335733	GSM1335733	8.32603	Delayed Fever	female	353	4609.83	36.7	Post-infection
SRR1177733_sorted.bam	chr8	102829408	ref	TRUE	115	A	0	C	8	G	0	TRUE	107	F2R1	AtoI%	0.0695652	SRR1177733	GSM1335734	GSM1335734	7.02192	Delayed Fever	male	370	0	37	Pre-infection
SRR1177734_sorted.bam	chr8	102829408	ref	TRUE	70	A	0	C	4	G	0	TRUE	66	F2R1	AtoI%	0.0571429	SRR1177734	GSM1335735	GSM1335735	7.44384	Delayed Fever	male	370	94.8	36.7	Post-infection
SRR1177735_sorted.bam	chr8	102829408	ref	TRUE	121	A	0	C	9	G	0	TRUE	112	F2R1	AtoI%	0.0743802	SRR1177735	GSM1335736	GSM1335736	7.29041	Delayed Fever	male	380	0	36.6	Pre-infection
SRR1177736_sorted.bam	chr8	102829408	ref	TRUE	135	A	0	C	12	G	0	TRUE	123	F2R1	AtoI%	0.0888889	SRR1177736	GSM1335737	GSM1335737	7.67123	Delayed Fever	male	380	265.252	36.7	Post-infection
SRR1177737_sorted.bam	chr8	102829408	ref	TRUE	50	A	0	C	0	G	0	TRUE	50	F2R1	AtoI%	0	SRR1177737	GSM1335738	GSM1335738	7.36164	Early Fever	male	382	0	36.4	Pre-infection
SRR1177738_sorted.bam	chr8	102829408	ref	TRUE	52	A	0	C	4	G	0	TRUE	48	F2R1	AtoI%	0.0769231	SRR1177738	GSM1335739	GSM1335739	7.5589	Early Fever	male	382	557448	38.1	Post-infection
SRR1177739_sorted.bam	chr8	102829408	ref	TRUE	185	A	0	C	9	G	0	TRUE	176	F2R1	AtoI%	0.0486486	SRR1177739	GSM1335740	GSM1335740	7.02466	Delayed Fever	male	391	0	36.5	Pre-infection
SRR1177740_sorted.bam	chr8	102829408	ref	TRUE	212	A	0	C	16	G	0	TRUE	196	F2R1	AtoI%	0.0754717	SRR1177740	GSM1335741	GSM1335741	7.19452	Delayed Fever	male	391	802.654	36.5	Post-infection
SRR1177741_sorted.bam	chr8	102829408	ref	TRUE	182	A	0	C	16	G	0	TRUE	166	F2R1	AtoI%	0.0879121	SRR1177741	GSM1335742	GSM1335742	7.0274	Early Fever	female	392	0	36.6	Pre-infection
SRR1177742_sorted.bam	chr8	102829408	ref	TRUE	123	A	0	C	18	G	0	TRUE	105	F2R1	AtoI%	0.146341	SRR1177742	GSM1335743	GSM1335743	7.35616	Early Fever	female	392	79343.8	39.7	Post-infection
SRR1177743_sorted.bam	chr8	102829408	ref	TRUE	79	A	0	C	3	G	0	TRUE	76	F2R1	AtoI%	0.0379747	SRR1177743	GSM1335744	GSM1335744	7.08767	Early Fever	male	396	0	36.8	Pre-infection
SRR1177744_sorted.bam	chr8	102829408	ref	TRUE	167	A	0	C	15	G	0	TRUE	152	F2R1	AtoI%	0.0898204	SRR1177744	GSM1335745	GSM1335745	7.25479	Early Fever	male	396	34653.2	37.7	Post-infection
SRR1177745_sorted.bam	chr8	102829408	ref	TRUE	224	A	0	C	15	G	0	TRUE	209	F2R1	AtoI%	0.0669643	SRR1177745	GSM1335746	GSM1335746	7.03288	Delayed Fever	male	433	0	36.8	Pre-infection
SRR1177746_sorted.bam	chr8	102829408	ref	TRUE	101	A	0	C	7	G	0	TRUE	94	F2R1	AtoI%	0.0693069	SRR1177746	GSM1335747	GSM1335747	7.19452	Delayed Fever	male	433	4869.68	36.8	Post-infection
SRR1177747_sorted.bam	chr8	102829408	ref	TRUE	79	A	0	C	4	G	0	TRUE	75	F2R1	AtoI%	0.0506329	SRR1177747	GSM1335748	GSM1335748	6.25479	Early Fever	female	464	0	37	Pre-infection
SRR1177748_sorted.bam	chr8	102829408	ref	TRUE	17	A	0	C	1	G	0	TRUE	16	F2R1	AtoI%	0.0588235	SRR1177748	GSM1335749	GSM1335749	6.47671	Early Fever	female	464	1356814	37.9	Post-infection
SRR1177749_sorted.bam	chr8	102829408	ref	TRUE	77	A	0	C	4	G	0	TRUE	73	F2R1	AtoI%	0.0519481	SRR1177749	GSM1335750	GSM1335750	6.62192	Delayed Fever	female	468	0	37	Pre-infection
SRR1177750_sorted.bam	chr8	102829408	ref	TRUE	142	A	0	C	11	G	0	TRUE	131	F2R1	AtoI%	0.0774648	SRR1177750	GSM1335751	GSM1335751	6.78082	Delayed Fever	female	468	1295.43	36.9	Post-infection
SRR1177751_sorted.bam	chr8	102829408	ref	TRUE	108	A	0	C	9	G	0	TRUE	99	F2R1	AtoI%	0.0833333	SRR1177751	GSM1335752	GSM1335752	6.29589	Delayed Fever	male	475	0	36.8	Pre-infection
SRR1177752_sorted.bam	chr8	102829408	ref	TRUE	195	A	0	C	9	G	0	TRUE	186	F2R1	AtoI%	0.0461538	SRR1177752	GSM1335753	GSM1335753	6.45479	Delayed Fever	male	475	23.5997	36.5	Post-infection
SRR1177753_sorted.bam	chr8	102829408	ref	TRUE	96	A	0	C	5	G	0	TRUE	91	F2R1	AtoI%	0.0520833	SRR1177753	GSM1335754	GSM1335754	6.53151	Delayed Fever	female	477	0	36.7	Pre-infection
SRR1177754_sorted.bam	chr8	102829408	ref	TRUE	115	A	1	C	12	G	0	TRUE	102	F2R1	AtoI%	0.105263	SRR1177754	GSM1335755	GSM1335755	6.72603	Delayed Fever	female	477	12096.2	36.7	Post-infection
SRR1177755_sorted.bam	chr8	102829408	ref	TRUE	58	A	0	C	2	G	0	TRUE	56	F2R1	AtoI%	0.0344828	SRR1177755	GSM1335756	GSM1335756	6.66301	Delayed Fever	female	487	0	36.4	Pre-infection
SRR1177756_sorted.bam	chr8	102829408	ref	TRUE	151	A	0	C	4	G	0	TRUE	147	F2R1	AtoI%	0.0264901	SRR1177756	GSM1335757	GSM1335757	6.89589	Delayed Fever	female	487	22.3745	36	Post-infection
Figure 1C, Suppl Figure 2A, D-G
ID	KPMP.Study.ID	known.condition.	FASTQ.NAME	Source	Merged.BAM	Legacy.BAM	X.2	SEX	known.condition	egfr	GFR	np_age	raceC	AZIN1_chr8_102829408_editCount	AZIN1_chr8_102829408_editRatio	bun_biopsy	a1c_biopsy	uacr_biopsy	upcr_biopsy	lab_scr_biopsy	lab_egfr_biopsy	IFTA	Glomeruli	Glomerulosclerosis (%)	Arterial Hyalinosis	Mesangial expansion	KW nodule	ATN	Infiltrate
18-0003v2	17-1606	HRT	S08	KPMP	HRT02	17-1606_2nd_sequencing_18-0003v2_Bulk_114.hg38	114_S8	F	HRT	NA	NA	56	NA	71	0.5462	NA	NA	NA	NA	NA	NA	2+	>50	0.3	1+	N	N	N	Y
18-0004	18-139	HRT	S026	KPMP	HRT03	18-139_18-0004_Bulk_NEW_S26_hg38	18-0004_Bulk_NEW_S26_all	M	HRT	NA	NA	61	NA	20	0.0766	NA	NA	NA	NA	NA	NA	1+	>50	0.57	1+	N	N	N	Y
18-0007	18-142	HRT	S016	KPMP	HRT01	18-142_18-0007_Bulk_108.hg38	108_S16	F	HRT	NA	NA	68	NA	0	0	NA	NA	NA	NA	NA	NA	0	>50	0.05	2+	N	N	Y	N
18-0008	18-162	HRT	S027	KPMP	HRT04	18-0008_Bulk_S27_hg38	18-0008_Bulk_S27_all	F	HRT	NA	NA	64	NA	10	0.0413	NA	NA	NA	NA	NA	NA	0	>50	0.05	1.5+	N	N	N	N
18-0009	18-312	HRT	S17	KPMP	HRT05	18-312_18-0009_Bulk_S17_hg38	18-0009_Bulk_S17_all	M	HRT	NA	NA	71	NA	0	0	NA	NA	NA	NA	NA	NA	0	>50	0.05	1++	N	N	N	Y
18-0010	18-342	HRT	S025	KPMP	HRT06	18-342_18-0010_Bulk_S25_hg38	18-0010_Bulk_S25_all	M	HRT	NA	NA	69	NA	0	0	NA	NA	NA	NA	NA	NA	0	>50	0	0	N	N	N	N
IU-21-015	21-015	HRT	S56	KPMP	HRT07		21-05-01_IU-21-015-Bulk_S56_R	F	HRT	NA	NA	58	NA	8	0.087	NA	NA	NA	NA	NA	NA	0	>50	0.03	1+	N	N	N	N
IU-21-016	21-016	HRT	S62_HRT	KPMP	HRT08		21-05-07_IU-21-016-Bulk_S62_R	M	HRT	NA	NA	59	NA	13	0.1667	NA	NA	NA	NA	NA	NA	0	>50	0.1	1+	N	N	N	N
IU-21-019	21-019	HRT	S63	KPMP	HRT09		21-05-08_IU-21-019-Bulk_S63_R	M	HRT	NA	NA	53	NA	30	0.1923	NA	NA	NA	NA	NA	NA	0	>50	0	1.5+	N	N	Y	N
IU-21-020	21-020	HRT	S64	KPMP	HRT10		21-05-09_IU-21-020-Bulk_S64_R	M	HRT	NA	NA	73	NA	14	0.1045	NA	NA	NA	NA	NA	NA	0	>50	0.1	1.5+	N	N	Y	N
21-0057	27-10066	DKD	21-09-01_S87	KPMP	DKD15	21-09-01_S87		F	DKD	95.7328	normal	52	White	12	0.0412	19	7.9	91.78	NA	0.75	95.7328	1+	8	0.25	0	Y	N	N	N
21-0063	28-12265	DKD	21-10-07_S101	KPMP	DKD29	21-10-07_S101		F	DKD	58.5994	CKD3a	66	White	16	0.0532	NA	9.1	1479.04	NA	1.05	58.5994	trace	44	0.07	3+	Y	Y	N	N
21-0062	28-12442	DKD	21-12-19_S119	KPMP	DKD30	21-12-19_S119		F	DKD	72.9815	normal	48	White	24	0.0495	NA	11.4	NA	13051.4	0.96	72.9815	2+	28	0.18	1+	Y	Y	N	Y
19-0001	29-10006	DKD	10-01_19-0001_Bulk_S20_all	KPMP	DKD07			F	DKD	73.434	normal	66	Black or African-American	0	0	14	NA	NA	523.81	0.87	73.434	0	20	0.1	1+	N	N	N	N
19-0002	29-10007	DKD	S21	KPMP	DKD05	12-01_19-0002-Bulk_S21_R1_sorted.bam	12-01_19-0002-Bulk_S21	F	DKD	25.9306	CKD4	68	Black or African-American	10	0.8333	35	8.8	409.949	NA	2.05	25.9306	1+	17	0.47	3+	Y	Y	Y	N
20-0012	29-10008	H-CKD	S29	KPMP	CKD02	11-14_20-0012-Bulk_S29_R1_sorted.bam	11-14_20-0012-Bulk_S29	F	CKD	49.9232	CKD3a	66	White	0	0	15	NA	39	NA	1.2	49.9232	0	6	0	0	N	N	N	N
20-0009	29-10011	DKD	S24	KPMP	DKD01	08-13_20-0009-Bulk_S24_R1_sorted.bam	08-13_20-0009-Bulk_S24	F	DKD	40.3913	CKD3b	34	White	1	0.02	39	7	NA	4849.19	1.69	40.3913	2+	24	0.25	2+	Y	Y	Y	N
21-0072	29-10012	DKD	21-12-16_S116	KPMP	DKD23	21-12-16_S116		F	DKD	35.0394	CKD3b	58	Black or African-American	12	0.0541	18	NA	NA	4453.51	1.68	35.0394	1+	12	0.25	0	Y	N	N	N
21-0073	29-10013	DKD	21-12-17_S117	KPMP	DKD26	21-12-17_S117		F	DKD	105.323	normal	63	Black or African-American	20	0.0532	20	6.6	84	104.322	0.5	105.323	0	8	0	2+	Y	N	Y	N
21-0068	29-10280	DKD	21-12-14_S114	KPMP	DKD17	21-12-14_S114		M	DKD	34.7008	CKD3b	64	White	17	0.0547	30	7.1	NA	1842.84	2.09	34.7008	1+	20	0.65	2+	Y	Y	N	Y
21-0055	29-10282	DKD	21-10-02_S98	KPMP	DKD22	21-10-02_S98		M	DKD	60.7673	normal	54	White	9	0.0217	18	6	NA	1686.27	1.38	60.7673	2.5+	27	0.44	2.5+	Y	Y	N	Y
21-0055	29-10282	DKD	S51	KPMP	DKD04		21-07-01_21-0055-Bulk_S51_L004_R	M	DKD	60.7673	normal	54	White	0	0	18	6	NA	1686.27	1.38	60.7673	2.5+	27	0.44	2.5+	Y	Y	N	Y
21-0061	29-10404	DKD	21-12-18_S118	KPMP	DKD28	21-12-18_S118		M	DKD	58.1786	CKD3a	61	Black or African-American	28	0.0824	NA	7.9	832.456	1445.38	1.38	58.1786	2+	29	0.31	1+	Y	Y	N	N
20-0008	30-10044	AKI	S26	KPMP	AKI04	11-11_20-0008-Bulk_S26_R1_sorted.bam	11-11_20-0008-Bulk_S26	F	AKI	NA	NA	38	White	0	0	39	NA	NA	805.556	NA	NA	0	9	0	0	N	N	Y	N
20-0040	30-10125	AKI	21-10-01_S97	KPMP	AKI10	21-10-01_S97		M	AKI	100.238	normal	56	Black or African-American	7	0.0203	NA	5.5	NA	NA	0.9	100.238	0	5	0	0	N	N	Y	Y
20-0040	30-10125	AKI	S62_AKI	KPMP	AKI07		21-08-06_21-0040-Bulk_S62_L004_R	M	AKI	NA	NA	57	Black or African-American	0	0	NA	5.5	NA	NA	0.9	100.238	0	5	0	0	N	N	Y	Y
21-0066	30-10631	AKI	21-12-13_S113	KPMP	AKI08	21-12-13_S113		M	AKI	12.2404	CKD5	52	Black or African-American	31	0.0957	NA	4.7	NA	104.478	5.3	12.2404	2+	12	0.16	2+	N	N	Y	Y
19-0003	31-10000	H-CKD	S22	KPMP	CKD03	01-01_19-0003-Bulk_S22_R1_sorted.bam	01-01_19-0003-Bulk_S22	M	CKD	28.4626	CKD4	59	White	0	0	52	5.1	NA	NA	2.53	28.4626	1+	15	0.2	2+	N	N	N	N
20-0011	31-10001	DKD	S28	KPMP	DKD02	11-13_20-0011-Bulk_S28_R1_sorted.bam	11-13_20-0011-Bulk_S28	M	DKD	43.6207	CKD3b	74	White	0	0	28	6.9	4.33225	158.207	1.64	43.6207	2+	38	0.29	2+	Y	N	N	N
20-0010	31-10006	H-CKD	S27	KPMP	CKD01	11-12_20-0010-Bulk_S27_R1_sorted.bam	11-12_20-0010-Bulk_S27	M	CKD	57.1887	CKD3a	68	White	4	0.0976	23	5.8	NA	NA	1.35	57.1887	1+	12	0.33	1+	N	N	N	N
20-0044	31-10035	DKD	S45	KPMP	DKD03		21-02-07_20-0044-Bulk_S45_L004_R	F	DKD	64.9769	normal	77	White	0	0	34	6.7	NA	4193.19	0.91	64.9769	1+	26	0.08	0	Y	N	N	Y
20-0039	31-10042	DKD	S2	KPMP	DKD06	11-04_20-0039-Bulk_S2_R1_sorted.bam	11-04_20-0039-Bulk_S2	F	DKD	27.7062	CKD4	67	Other/Don't Know	10	0.8333	40	5.8	9246.68	6711.67	1.95	27.7062	2+	17	0.18	Y	Y	Y	N	Y
21-0064	31-10221	DKD	21-10-08_S102	KPMP	DKD09	21-10-08_S102		M	DKD	47.3503	CKD3a	68	Black or African-American	26	0.0765	NA	6.2	NA	80.6885	1.58	47.3503	1+	21	0.19	3+	Y	N	N	N
21-0071	32-10003	AKI	21-12-15_S115	KPMP	AKI11	21-12-15_S115		M	AKI	34.5797	CKD3b	30	White	21	0.0684	NA	NA	NA	367.647	2.5	34.5797	0	13	0	1+	Y	N	Y	Y
20-0043	32-10034	AKI	S16	KPMP	AKI02	02-01_20-0043-Bulk_S31_R1_sorted.bam	02-01_20-0043-Bulk_S16	M	AKI	39.6485	CKD3b	63	White	2	0.037	42	9.4	NA	0	1.88	39.6485	1+	10	0.2	1.5+	Y	Y	Y	Y
20-0038	32-10074	AKI	S46	KPMP	AKI05		21-02-08_20-0038-Bulk_S46_L004_R	M	AKI	12.4044	CKD5	71	White	0	0	71	NA	NA	NA	4.75	12.4044	1+	10	0.2	1+	N	N	Y	Y
20-0042	33-10005	AKI	S30	KPMP	AKI01	01-01_20-0042-Bulk_S30_R1_sorted.bam	01-01_20-0042-Bulk_S30	M	AKI	NA	NA	64	White	11	0.1507	NA	NA	NA	NA	NA	NA	1+	13	0.08	2+	N	N	Y	Y
21-0059	33-10006	AKI	21-10-03_S99	KPMP	AKI12	21-10-03_S99		M	AKI	NA	NA	24	White	16	0.0486	NA	NA	NA	NA	NA	NA	1+	5	0	0	N	N	Y	N
21-0056	33-10331	AKI	S57	KPMP	AKI06		21-08-01_21-0056-Bulk_S57_L004_R	F	AKI	2.59428	CKD5	30	Black or African-American	0	0	163	NA	187.324	1394.37	17	2.59428	1+	12	0.08	0	N	N	Y	Y
20-0007	34-10050	AKI	S23	KPMP	AKI03	07-06_20-0007-Bulk_S23_R1_sorted.bam	07-06_20-0007-Bulk_S23	F	AKI	99.9532	normal	65	White	0	0	NA	6	59322	2500	0.59	99.9532	0	0	0	0	N	N	Y	Y
21-0060	34-10209	AKI	21-10-04_S100	KPMP	AKI13	21-10-04_S100		M	AKI	14.8961	CKD5	52	White	4	0.022	NA	5.9	NA	15552.1	4.5	14.8961	3+	7	0.43	3+	Y	Y	Y	Y
21-0058	34-10240	AKI	21-09-07_S93	KPMP	AKI09	21-09-07_S93		F	AKI	103.334	normal	59	White	15	0.0625	48	5.3	8397.67	2139.53	0.6	103.334	2+	6	0	1+	N	N	Y	Y
20-0018 (F52)		HRT	21-12-04_S105	IU-reference	HRT11	21-12-04_S105		F	HRT	NA	NA	52	NA	4	0.0252	NA	NA	NA	NA	NA	NA	1+	40	0.05	1+	N	N	N	Y
18-0006		HRT	113_S23	IU-reference	HRT12	IU1800006_Bulk_113.hg38		F	HRT	NA	NA	59	NA	35	0.1351	NA	NA	NA	NA	NA	NA	0	>50	0	0	N	N	N	N
IU-12602		DKD	123pc_S32	IU-Diacomp	DKD21			F	DKD	53	CKD3a	51	White	0	0	NA	NA	NA	>3000	NA	53	2+	20	0.3	3+	Y	Y	N	Y
IU-16352		DKD	14a_S22	IU-Diacomp	DKD25			M	DKD	45	CKD3b	53	White	0	0	NA	NA	NA	<3000	NA	45	2+	30	0.36	3+	Y	Y	N	Y
IU-16765		DKD	1a_S20	IU-Diacomp	DKD08			F	DKD	100	CKD1	60	Other/Don't Know	0	0	NA	NA	NA	<3000	NA	100	2+	20	0.2	1+	Y	Y	Y	Y
IU-23884		DKD	117pc_S26	IU-Diacomp	DKD19			M	DKD	59	CKD3a	54	White	0	0	NA	NA	NA	>3000	NA	59	2+	25	0.6	3+	Y	Y	N	Y
IU-33186		DKD	106PC_S15	IU-Diacomp	DKD11			F	DKD	74	CKD2	56	White	0	0	NA	NA	NA	>3000	NA	74	2+	17	0	3+	Y	Y	N	Y
IU-6140		DKD	DNR20_S36	IU-Diacomp	DKD27			F	DKD	42	CKD3b	65	White	0	0	NA	NA	NA	>3000	NA	42	3+	20	0.3	3+	Y	Y	N	Y
IU-7039		DKD	112pc_S21	IU-Diacomp	DKD14			F	DKD	109	CKD1	57	White	0	0	NA	NA	NA	>3000	NA	109	2+	56	0.3	2+	Y	Y	N	Y
14-0518 (14-27853)		DKD	60a_S6	IU-Diacomp	DKD24			M	DKD	52	CKD3a	76	Black or African-American	0	0	NA	NA	NA	<3000	NA	52	2+	20	0.1	2+	Y	Y	Y	N
14-0521 (14-28189)		DKD	53a_S28	IU-Diacomp	DKD20			M	DKD	11	CKD5	48	White	0	0	NA	NA	NA	<3000	NA	11	3+	13	0.38	3+	Y	Y	Y	Y
14-0577 (14-32219)		DKD	33a_S26	IU-Diacomp	DKD13			F	DKD	57	CKD3a	44	Black or African-American	33	0.1746	NA	NA	NA	<3000	NA	57	2+	13	0.31	2+	Y	N	N	Y
15-0047 (15-3226)		DKD	39a_S27	IU-Diacomp	DKD16			M	DKD	72	CKD2	46	Black or African-American	5	0.0439	NA	NA	NA	<3000	NA	72	3+	17	0.06	2+	Y	Y	N	Y
15-0418 (15-28364)		DKD	46a_S29	IU-Diacomp	DKD18			M	DKD	48	CKD3a	52	White	0	0	NA	NA	NA	<3000	NA	48	2+	5	0	2+	Y	Y	N	N
16-0586 (16-16406)		DKD	20a_S24	IU-Diacomp	DKD12			M	DKD	100	CKD1	59	White	0	0	NA	NA	NA	>3000	NA	100	2+	30	0.2	3+	Y	Y	N	N
16-0600 (16-16866)		DKD	26a_S25	IU-Diacomp	DKD10			F	DKD	90	CKD2	58	White	0	0	NA	NA	NA	<3000	NA	90	2+	40	0.18	2+	Y	N	N	N
17-0001		HRT	170001_S9	IU-Reference	HRT13			F	HRT	NA	NA	44	NA	7	0.0283	NA	NA	NA	NA	NA	NA	0	>50	0	0	N	N	N	N
17-0002		HRT	170002_S10	IU-Reference	HRT14			F	HRT	NA	NA	33	NA	6	0.0283	NA	NA	NA	NA	NA	NA	0	>50	0	0	N	N	N	N

## Sheet: Figure2
Figure 2A	RNA-seq data	GSE247727
Figure 2B	RNA-seq data	GSE247727
Figure 2C	$LPS00h
	[1] 0.06 0.07 0.05
	$LPS01h
	[1] 0.05 0.05 0.09
	$LPS04h
	[1] 0.08 0.07 0.07
	$LPS08h
	[1] 0.12 0.14 0.07 0.14
	$LPS16h
	[1] 0.25 0.16 0.17 0.21
	$LPS28h
	[1] 0.06 0.13 0.12
	$LPS48h
	[1] 0.06 0.03 0.04 0.04
	Analysis of Variance Table
	Response: unlist(my_values_list)
	Df Sum Sq Mean Sq F value Pr(>F)
	my_data$Group 6 0.063271 0.0105451 13.763 1.068e-05 ***
	Residuals 17 0.013025 0.0007662
	---
	Signif. codes: 0 ‘***’ 0.001 ‘**’ 0.01 ‘*’ 0.05 ‘.’ 0.1 ‘ ’ 1
	Dunnett's test for comparing several treatments with a control :
	90% family-wise confidence level
	$LPS00h
	diff lwr.ci upr.ci pval
	LPS01h-LPS00h 0.003333333 -0.052502190 0.05916886 1.0000
	LPS04h-LPS00h 0.013333333 -0.042502190 0.06916886 0.9754
	LPS08h-LPS00h 0.057500000 0.005270651 0.10972935 0.0623 .
	LPS16h-LPS00h 0.137500000 0.085270651 0.18972935 2.2e-05 ***
	LPS28h-LPS00h 0.043333333 -0.012502190 0.09916886 0.2604
	LPS48h-LPS00h -0.017500000 -0.069729349 0.03472935 0.8984
	---
	Signif. codes: 0 '***' 0.001 '**' 0.01 '*' 0.05 '.' 0.1 ' ' 1
Figure 2E	RNA-seq data	GSE247727
Figure 2F	$LPS00h
	[1] 0.41 0.30 0.36
	$LPS01h
	[1] 0.28 0.22 0.24
	$LPS04h
	[1] 0.50 0.67 0.50
	$LPS08h
	[1] 0.63 0.64 0.91 0.62
	$LPS16h
	[1] 1.09 0.87 1.08 1.25
	$LPS28h
	[1] 1.24 0.99 1.15
	$LPS48h
	[1] 0.20 0.22 0.15 0.15
	Analysis of Variance Table
	Response: unlist(my_values_list)
	Df Sum Sq Mean Sq F value Pr(>F)
	my_data$Group 6 3.02552 0.50425 43.974 1.979e-09 ***
	Residuals 17 0.19494 0.01147
	---
	Signif. codes: 0 ‘***’ 0.001 ‘**’ 0.01 ‘*’ 0.05 ‘.’ 0.1 ‘ ’ 1
	Dunnett's test for comparing several treatments with a control :
	90% family-wise confidence level
	$LPS00h
	diff lwr.ci upr.ci pval
	LPS01h-LPS00h -0.1100000 -0.3260101 0.10601010 0.6369
	LPS04h-LPS00h 0.2000000 -0.0160101 0.41601010 0.1390
	LPS08h-LPS00h 0.3433333 0.1412744 0.54539228 0.0030 **
	LPS16h-LPS00h 0.7158333 0.5137744 0.91789228 3.2e-07 ***
	LPS28h-LPS00h 0.7700000 0.5539899 0.98601010 2.7e-08 ***
	LPS48h-LPS00h -0.1766667 -0.3787256 0.02539228 0.1738
	---
	Signif. codes: 0 '***' 0.001 '**' 0.01 '*' 0.05 '.' 0.1 ' ' 1
Figure 2G	> my_values_list
	$LPS00h
	[1] 2.93 2.41 2.62
	$LPS01h
	[1] 3.41 3.18 3.12
	$LPS04h
	[1] 4.17 3.53 3.11
	$LPS08h
	[1] 2.34 2.26 2.65 2.02
	$LPS16h
	[1] 2.68 2.19 2.53 2.47
	$LPS28h
	[1] 6.44 4.65 5.46
	$LPS48h
	[1] 5.01 4.33 4.70 3.99
	Analysis of Variance Table
	Response: unlist(my_values_list)
	Df Sum Sq Mean Sq F value Pr(>F)
	my_data$Group 6 28.3741 4.7290 24.523 1.75e-07 ***
	Residuals 17 3.2783 0.1928
	---
	Signif. codes: 0 ‘***’ 0.001 ‘**’ 0.01 ‘*’ 0.05 ‘.’ 0.1 ‘ ’ 1
	Dunnett's test for comparing several treatments with a control :
	90% family-wise confidence level
	$LPS00h
	diff lwr.ci upr.ci pval
	LPS01h-LPS00h 0.5833333 -0.30248674 1.4691534 0.40247
	LPS04h-LPS00h 0.9500000 0.06417992 1.8358201 0.07120 .
	LPS08h-LPS00h -0.3358333 -1.16444214 0.4927755 0.80538
	LPS16h-LPS00h -0.1858333 -1.01444214 0.6427755 0.98164
	LPS28h-LPS00h 2.8633333 1.97751326 3.7491534 2e-06 ***
	LPS48h-LPS00h 1.8541667 1.02555786 2.6827755 0.00018 ***
	---
	Signif. codes: 0 '***' 0.001 '**' 0.01 '*' 0.05 '.' 0.1 ' ' 1
Figure 2I	RNA-seq data	GSE247727
Figure 2J	RNA-seq data	GSE247727
Figure 2L	$WT_000
	[1] 1.87 2.29 1.88 2.07 2.56
	$WT_00h
	[1] 2.02 1.23 1.28 0.87 1.24
	$WT_04h
	[1] 1.55 1.82 1.83 1.13 1.64
	$WT_16h
	[1] 1.71 1.56 0.79 1.80 1.79
	$WT_24h
	[1] 2.81 2.37 3.64 0.87 1.00
	$WT_36h
	[1] 2.21 2.47 5.76 2.72 3.52
	$WT_48h
	[1] 4.23 5.72 4.55 3.20 6.33
	$WT_72h
	[1] 3.71 3.13 8.12 3.01 6.69 3.63
	Analysis of Variance Table
	Response: unlist(my_values_list)
	Df Sum Sq Mean Sq F value Pr(>F)
	my_data$Group 7 74.024 10.5748 7.7024 1.625e-05 ***
	Residuals 33 45.307 1.3729
	---
	Signif. codes: 0 ‘***’ 0.001 ‘**’ 0.01 ‘*’ 0.05 ‘.’ 0.1 ‘ ’ 1
	Dunnett's test for comparing several treatments with a control :
	90% family-wise confidence level
	$WT_000
	diff lwr.ci upr.ci pval
	WT_00h-WT_000 -0.806 -2.6128929 1.000893 0.8003
	WT_04h-WT_000 -0.540 -2.3468929 1.266893 0.9630
	WT_16h-WT_000 -0.604 -2.4108929 1.202893 0.9371
	WT_24h-WT_000 0.004 -1.8028929 1.810893 1.0000
	WT_36h-WT_000 1.202 -0.6048929 3.008893 0.4346
	WT_48h-WT_000 2.672 0.8651071 4.478893 0.0061 **
	WT_72h-WT_000 2.581 0.8510317 4.310968 0.0055 **
	---
	Signif. codes: 0 '***' 0.001 '**' 0.01 '*' 0.05 '.' 0.1 ' ' 1

## Sheet: Figure3
Figure 3D
Metric: Phase Object Confluence (%)
		Column 2 AtoI_lock		Column 6 AtoI_unedit		Column 10 WT_unedit
Date Time	Elapsed	Column 2	Column 4	Column 6	Column 8	Column 10	Column 12	Column 2 (Std Err Img)	Column 4 (Std Err Img)	Column 6 (Std Err Img)	Column 8 (Std Err Img)	Column 10 (Std Err Img)	Column 12 (Std Err Img)
2023-01-19 11:29:00	0	8.68337	9.584	8.52244	9.44915	8.10121	7.07747	0.426527	0.359185	0.27445	0.483191	0.451793	0.230379
2023-01-19 13:29:00	2	14.208	15.7621	10.9777	12.0446	10.255	9.06747	0.608429	0.486791	0.327221	0.628492	0.552752	0.286442
2023-01-19 15:29:00	4	14.2829	15.6568	12.2451	13.3372	10.4596	9.41111	0.607703	0.464794	0.347677	0.692956	0.548341	0.284424
2023-01-19 17:29:00	6	14.223	15.4076	12.7036	13.73	10.6396	9.50326	0.616279	0.452651	0.35216	0.710694	0.565757	0.280459
2023-01-19 19:29:00	8	14.5645	15.9269	13.222	14.163	10.9416	9.89813	0.624525	0.45731	0.350495	0.698938	0.601475	0.276803
2023-01-19 21:29:00	10	15.369	16.796	13.6771	14.681	11.4711	10.4402	0.639443	0.484393	0.36918	0.724225	0.619596	0.290606
2023-01-19 23:29:00	12	16.199	17.7991	14.3278	15.3039	12.0436	11.109	0.67519	0.504342	0.378246	0.741095	0.671557	0.31601
2023-01-20 01:29:00	14	17.1522	18.8184	14.9282	15.9059	12.8203	11.6528	0.694656	0.529657	0.3938	0.792096	0.729854	0.327943
2023-01-20 03:29:00	16	18.2524	20.0717	15.5699	16.5779	13.7416	12.3588	0.736449	0.59361	0.420506	0.821291	0.785261	0.347884
2023-01-20 05:29:00	18	19.5476	21.4463	16.1851	17.2663	14.6416	13.1761	0.77855	0.62447	0.44241	0.854137	0.856815	0.369059
2023-01-20 07:29:00	20	20.7648	22.7757	16.7135	18.0311	15.4732	13.9187	0.81288	0.662081	0.437304	0.869436	0.89966	0.395674
2023-01-20 09:29:00	22	22.0892	24.4089	17.4003	18.7413	16.1679	14.6568	0.873303	0.707408	0.470616	0.902499	0.986627	0.422962
2023-01-20 11:29:00	24	23.5248	25.9398	18.2497	19.6537	17.0806	15.3784	0.932068	0.746237	0.48621	0.95663	1.07027	0.429315
2023-01-20 13:29:00	26	25.2745	28.0089	18.8633	20.3559	17.8817	16.128	0.997344	0.791983	0.508587	0.988914	1.1308	0.462063
2023-01-20 15:29:00	28	27.0055	29.964	19.621	21.2056	18.9106	16.9224	1.0746	0.846572	0.523678	1.031	1.22263	0.504399
2023-01-20 17:29:00	30	28.777	31.9757	20.3226	22.1116	19.9888	17.7593	1.13269	0.914139	0.541269	1.06113	1.30705	0.546769
2023-01-20 19:29:00	32	31.0816	34.1306	21.3862	23.1873	21.26	18.9379	1.21204	0.943455	0.580018	1.09278	1.41587	0.601255
2023-01-20 21:29:00	34	33.0009	36.7272	22.2903	24.2939	22.5914	20.0568	1.25846	1.03996	0.590001	1.121	1.51622	0.639063
2023-01-20 23:29:00	36	35.258	39.12	23.2639	25.5013	23.8675	21.0803	1.36671	1.12029	0.609352	1.16222	1.59656	0.700003
2023-01-21 01:29:00	38	37.5954	41.5406	24.2593	26.6673	25.2928	22.4131	1.42595	1.19661	0.63717	1.2257	1.69982	0.749586
2023-01-21 03:29:00	40	39.8503	44.4281	25.4779	28.0923	26.8454	23.814	1.46311	1.30016	0.662933	1.27225	1.8193	0.834102
2023-01-21 05:29:00	42	42.0885	46.9045	26.8419	29.3169	28.5883	25.3204	1.50514	1.33825	0.713944	1.36266	1.96813	0.907929
2023-01-21 07:29:00	44	44.7435	49.5244	28.0558	30.5979	30.5954	27.0387	1.55232	1.33901	0.753502	1.354	2.05003	0.9939
2023-01-21 09:29:00	46	47.2159	53.0293	29.5745	32.2172	32.7602	28.8982	1.60129	1.34999	0.792588	1.39387	2.14007	1.07778
2023-01-21 11:29:00	48	50.0082	56.2275	31.1523	33.8658	35.0663	31.046	1.62257	1.42259	0.811766	1.44259	2.22624	1.1672
2023-01-21 13:29:00	50	52.7685	59.5635	32.5583	35.6052	37.5909	33.4221	1.62648	1.46583	0.851396	1.50364	2.30624	1.2438
2023-01-21 15:29:00	52	55.9113	62.7449	34.1522	37.2788	40.2577	36.1236	1.69549	1.45931	0.90734	1.56193	2.3726	1.31459
2023-01-21 17:29:00	54	59.0322	65.7141	35.9567	39.0887	43.3575	39.0803	1.75141	1.52514	0.958835	1.5863	2.45308	1.39006
2023-01-21 19:29:00	56	61.986	68.5838	37.7492	41.0463	46.6745	42.2665	1.76175	1.56951	1.00409	1.66448	2.51734	1.48053
2023-01-21 21:29:00	58	65.0062	71.7078	39.7316	42.9681	50.2782	45.7882	1.74578	1.59739	1.04521	1.72893	2.55801	1.54704
2023-01-21 23:29:00	60	68.4016	74.6921	41.67	45.0406	54.3427	49.6897	1.7559	1.49508	1.12759	1.79417	2.52109	1.65641
2023-01-22 01:29:00	62	71.4016	77.6025	43.781	47.0187	58.6651	53.9629	1.74819	1.45134	1.17343	1.87906	2.49756	1.69828
2023-01-22 03:29:00	64	74.447	80.4682	46.1871	49.2247	62.9181	58.3886	1.68792	1.39629	1.22616	1.92891	2.43854	1.74744
2023-01-22 05:29:00	66	77.4718	83.4024	48.5968	51.5077	67.0185	62.9353	1.60489	1.35498	1.24376	1.95824	2.34192	1.76036
2023-01-22 07:29:00	68	80.5787	86.1777	51.0474	53.9514	71.0801	67.5625	1.52454	1.27758	1.27222	1.96234	2.21878	1.74276
2023-01-22 09:29:00	70	83.2226	88.6347	53.4967	56.5031	75.0669	72.2242	1.44055	1.184	1.30472	1.9926	2.06431	1.6682
2023-01-22 11:29:00	72	85.8715	90.7759	55.988	58.9816	78.7244	76.6131	1.33614	1.13074	1.31507	2.03053	1.91174	1.63456
2023-01-22 13:29:00	74	88.1838	92.5614	58.6203	61.6194	82.3318	80.6085	1.23488	1.06652	1.35522	2.04859	1.71013	1.54304
2023-01-22 15:29:00	76	90.3138	94.2837	61.2163	64.2654	85.4928	84.2764	1.12921	0.959621	1.3647	2.0478	1.52103	1.41341
2023-01-22 17:29:00	78	92.284	95.5742	64.1487	66.8916	88.3006	87.2463	1.01212	0.83711	1.36144	2.02949	1.34356	1.27656
2023-01-22 19:29:00	80	93.9024	96.7516	66.9325	69.4394	90.611	89.8033	0.854653	0.71361	1.35639	1.99345	1.16129	1.13329
2023-01-22 21:29:00	82	95.3087	97.5069	69.7249	71.9488	92.586	91.8606	0.702361	0.605574	1.31375	1.95864	0.99499	0.986387
2023-01-22 23:29:00	84	96.4266	98.0775	72.1752	74.3264	94.0633	93.5263	0.584997	0.510441	1.29423	1.92681	0.874534	0.840721
2023-01-23 01:29:00	86	97.2739	98.5359	74.8976	76.5659	95.2347	95.0507	0.475552	0.424675	1.22601	1.84044	0.756862	0.711477
2023-01-23 03:29:00	88	97.9246	98.8483	77.053	78.6679	96.204	96.0782	0.396319	0.362535	1.20285	1.75856	0.658565	0.593112
2023-01-23 05:29:00	90	98.3939	99.1407	79.2053	80.7275	96.9538	96.8828	0.318024	0.282275	1.17007	1.70047	0.575119	0.509279
2023-01-23 07:29:00	92	98.7896	99.3553	81.0348	82.5594	97.6281	97.5677	0.25543	0.224892	1.14902	1.61765	0.493885	0.41772
2023-01-23 09:29:00	94	99.0844	99.4965	82.6551	84.0873	98.2158	98.0713	0.201943	0.192531	1.07884	1.52203	0.41523	0.347942
2023-01-23 11:29:00	96	99.3178	99.6107	84.3541	85.7068	98.6035	98.436	0.164876	0.155231	1.02006	1.43851	0.360699	0.285204
2023-01-23 13:29:00	98	99.5031	99.7023	85.7977	87.0585	98.9131	98.7474	0.127564	0.126411	0.977401	1.37095	0.30247	0.232934
2023-01-23 15:29:00	100	99.6377	99.7754	87.2283	88.2374	99.1133	99.0739	0.0952867	0.0978317	0.915356	1.29381	0.264454	0.190634
2023-01-23 17:29:00	102	99.7344	99.844	88.4688	89.3549	99.2782	99.2732	0.0709347	0.0738673	0.871703	1.21998	0.240405	0.166773
2023-01-23 19:29:00	104	99.792	99.8786	89.4516	90.2321	99.397	99.431	0.0564699	0.0561769	0.836524	1.15704	0.210915	0.132969
2023-01-23 21:29:00	106	99.8429	99.8972	90.5222	91.2955	99.4735	99.5611	0.0433413	0.0533548	0.755877	1.09214	0.187662	0.0994058
2023-01-23 23:29:00	108	99.893	99.9249	91.3681	92.1598	99.5228	99.6541	0.0373071	0.0386678	0.704546	1.02945	0.168711	0.0778221
2023-01-24 01:29:00	110	99.9213	99.953	92.1817	92.9597	99.5533	99.6929	0.0285971	0.0238029	0.647048	0.955018	0.153891	0.0641989
2023-01-24 03:29:00	112	99.9492	99.9739	93.0712	93.6964	99.5619	99.723	0.0182391	0.0149972	0.612257	0.899839	0.146173	0.058017
2023-01-24 05:29:00	114	99.9614	99.9828	93.8434	94.36	99.5721	99.7375	0.0143299	0.00925589	0.554523	0.84831	0.142528	0.0517403
2023-01-24 07:29:00	116	99.9757	99.9819	94.5559	94.9471	99.5731	99.7496	0.00851973	0.0141085	0.512504	0.782658	0.146909	0.0466668
2023-01-24 09:29:00	118	99.9848	99.9875	95.1646	95.5883	99.5624	99.7186	0.00467625	0.00742013	0.490851	0.705705	0.147865	0.050417
2023-01-24 11:29:00	120	99.9878	99.9919	95.8004	95.9651	99.5539	99.7079	0.00338164	0.00425535	0.440867	0.671142	0.151987	0.0524515
Figure 3G
Metric: Phase Object Confluence (%)
		Row A AtoI_lock_ctrl	Row B AtoI_unedit_ctrl	Row C AtoI_lock_arginine_dep	Row D AtoI_unedit_arginine_dep	Row E AtoI_lock_glutamine_dep	Row F AtoI_unedit_glutamine_dep	Row G AtoI_lock_urea_60mM	Row H AtoI_unedit_urea_60mM
Date Time	Elapsed	Row A	Row B	Row C	Row D	Row E	Row F	Row G	Row H	Row A (Std Err Img)	Row B (Std Err Img)	Row C (Std Err Img)	Row D (Std Err Img)	Row E (Std Err Img)	Row F (Std Err Img)	Row G (Std Err Img)	Row H (Std Err Img)
2023-05-22 15:30:00	0	6.6556	2.9969	6.32086	3.59356	5.47861	3.18364	5.45437	3.58038	0.171086	0.0505844	0.130384	0.165796	0.128073	0.0707516	0.122614	0.0746519
2023-05-22 17:30:00	2	11.2775	3.5104	10.7283	4.0032	9.48324	3.49944	10.6082	4.21345	0.301847	0.0655244	0.242159	0.152465	0.272496	0.0753342	0.333122	0.0870171
2023-05-22 19:30:00	4	12.2302	3.91978	11.2492	4.33294	10.2932	3.806	11.8495	4.65477	0.339411	0.0731894	0.261333	0.153377	0.320854	0.0833318	0.423418	0.0992923
2023-05-22 21:30:00	6	12.6251	4.30503	11.4141	4.65867	10.7922	4.14584	12.3126	5.20986	0.352361	0.0829041	0.265609	0.151761	0.349167	0.0934777	0.472179	0.120854
2023-05-22 23:30:00	8	12.9141	4.6644	11.5198	4.99229	11.1146	4.3997	12.703	5.71753	0.358927	0.0914371	0.279949	0.154394	0.358469	0.0984189	0.498895	0.138918
2023-05-23 01:30:00	10	13.5506	4.96312	11.5633	5.18657	11.4234	4.67918	13.1906	6.1723	0.389701	0.0978101	0.274614	0.146874	0.375764	0.104774	0.517152	0.145492
2023-05-23 03:30:00	12	14.0809	5.27541	11.5369	5.17992	11.6536	4.87207	13.8179	6.52093	0.400703	0.112958	0.266112	0.140713	0.366873	0.103992	0.535441	0.156243
2023-05-23 05:30:00	14	14.698	5.63506	11.2341	5.16365	11.8866	5.0134	14.4011	6.76186	0.403656	0.121254	0.260717	0.138455	0.37613	0.114516	0.546396	0.164747
2023-05-23 07:30:00	16	15.6269	6.00476	11.1481	5.20182	12.4266	5.14661	15.352	7.12555	0.419876	0.132479	0.25481	0.133808	0.391031	0.113515	0.568669	0.16879
2023-05-23 09:30:00	18	16.4898	6.40454	10.9924	5.18041	12.963	5.2794	16.3381	7.56241	0.4545	0.137623	0.239129	0.136925	0.414643	0.116015	0.612084	0.179531
2023-05-23 11:30:00	20	17.5173	6.81717	10.8129	5.17209	13.5061	5.44597	17.3964	7.99941	0.478748	0.139362	0.242134	0.133916	0.433137	0.125427	0.64089	0.194753
2023-05-23 13:30:00	22	18.7234	7.13677	10.5799	5.14413	14.1448	5.60097	18.3865	8.46892	0.509437	0.148038	0.233794	0.135143	0.4672	0.132178	0.684817	0.198322
2023-05-23 15:30:00	24	20.027	7.53827	10.3996	5.08856	14.8406	5.78206	19.6161	8.97384	0.537058	0.163803	0.231229	0.13468	0.492672	0.130497	0.742641	0.221903
2023-05-23 17:30:00	26	21.3727	7.84714	10.1073	5.05592	15.6628	5.92672	20.7191	9.4543	0.558348	0.172435	0.225257	0.135095	0.529209	0.13743	0.781699	0.246698
2023-05-23 19:30:00	28	23.0224	8.25745	9.94584	5.04914	16.4289	6.10083	22.1465	10.0498	0.620829	0.177831	0.215682	0.132455	0.558835	0.137618	0.840528	0.262694
2023-05-23 21:30:00	30	24.9972	8.74776	9.69723	5.00458	17.2634	6.32085	23.6565	10.7014	0.678012	0.192315	0.214541	0.129586	0.608044	0.150064	0.926711	0.282718
2023-05-23 23:30:00	32	27.2401	9.44227	9.54359	4.94971	18.318	6.54179	25.728	11.3812	0.723841	0.203539	0.205145	0.126703	0.644775	0.155489	1.00606	0.295178
2023-05-24 01:30:00	34	29.5959	10.1377	9.38753	4.9341	19.3223	6.80068	27.5725	12.1784	0.776556	0.221638	0.203486	0.125914	0.68324	0.16101	1.08336	0.314935
2023-05-24 03:30:00	36	32.2579	10.9785	9.27894	4.87551	20.4968	7.00826	29.975	13.1762	0.830721	0.251481	0.20379	0.123558	0.72751	0.171433	1.16749	0.353678
2023-05-24 05:30:00	38	34.736	11.8357	9.17526	4.83688	21.543	7.33742	32.0762	14.2206	0.867668	0.265536	0.201302	0.12132	0.780147	0.175137	1.23982	0.385441
2023-05-24 07:30:00	40	37.5234	12.7897	9.18228	4.80014	22.668	7.64227	34.3681	15.464	0.915845	0.287669	0.201932	0.111371	0.821493	0.185792	1.30692	0.408119
2023-05-24 09:30:00	42	40.3907	13.9205	9.21554	4.77703	23.9441	7.95411	36.7359	16.7046	0.993576	0.320084	0.202503	0.113355	0.878951	0.199308	1.38841	0.444692
2023-05-24 11:30:00	44	43.7378	15.1618	9.26882	4.75744	25.2839	8.26902	39.4945	18.1001	1.04668	0.363597	0.206412	0.110171	0.921714	0.210521	1.47475	0.489885
2023-05-24 13:30:00	46	47.4327	16.4769	9.3639	4.76862	26.5944	8.67024	42.3691	19.3821	1.148	0.396002	0.204037	0.113263	0.975355	0.219813	1.55909	0.504271
2023-05-24 15:30:00	48	51.3101	18.0876	9.51899	4.76762	28.002	9.08649	45.6735	21.0657	1.1894	0.44011	0.20921	0.11471	1.02621	0.229502	1.65002	0.562525
2023-05-24 17:30:00	50	55.1202	19.8089	9.66697	4.78964	29.5089	9.52824	49.1186	22.8385	1.26435	0.477452	0.211886	0.113212	1.0965	0.251737	1.69958	0.627837
2023-05-24 19:30:00	52	58.7583	21.633	9.81627	4.84477	31.2065	9.97577	52.6634	24.7042	1.26415	0.510536	0.217355	0.114385	1.16099	0.260113	1.76506	0.660098
2023-05-24 21:30:00	54	62.5819	23.7209	10.0158	4.88305	32.9751	10.4535	56.3501	26.8938	1.31675	0.569003	0.224183	0.113317	1.19532	0.27035	1.80505	0.729448
2023-05-24 23:30:00	56	66.3946	26.1171	10.2741	4.93552	35.0018	10.9045	60.2199	29.1941	1.32187	0.621132	0.230466	0.116388	1.27075	0.290118	1.8223	0.780803
2023-05-25 01:30:00	58	70.0987	28.6216	10.5197	4.98937	36.9253	11.4789	63.8264	31.661	1.3049	0.669257	0.236645	0.118231	1.33526	0.315862	1.79997	0.839326
2023-05-25 03:30:00	60	73.6493	31.1845	10.8155	5.03869	39.0971	11.9531	67.8341	34.2216	1.25832	0.715068	0.243999	0.116841	1.41365	0.33975	1.7351	0.893754
2023-05-25 05:30:00	62	77.0529	33.7807	11.1144	5.07943	41.3033	12.5498	71.4466	36.8935	1.20694	0.762715	0.24751	0.11566	1.46701	0.361226	1.68409	0.962748
2023-05-25 07:30:00	64	80.0944	36.7141	11.4487	5.15934	43.5577	13.1513	75.2373	39.6317	1.16457	0.787625	0.254489	0.120093	1.52039	0.38557	1.60917	1.02874
2023-05-25 09:30:00	66	82.5523	39.7041	11.8009	5.22471	45.9532	13.8564	78.5384	42.646	1.09499	0.824204	0.257472	0.121959	1.56656	0.401046	1.5275	1.08434
2023-05-25 11:30:00	68	84.739	42.5795	12.1837	5.32089	48.3058	14.5882	81.7461	45.9211	1.00643	0.856338	0.269167	0.123223	1.61148	0.425173	1.40988	1.17133
2023-05-25 13:30:00	70	86.8348	45.4451	12.5404	5.4245	50.8232	15.3176	84.68	49.5599	0.924973	0.88743	0.276383	0.123535	1.62682	0.452041	1.27847	1.23988
2023-05-25 15:30:00	72	88.838	48.3839	12.921	5.51419	53.6621	16.0818	87.4108	53.1985	0.851917	0.914735	0.289995	0.124144	1.66434	0.492433	1.13749	1.2741
2023-05-25 17:30:00	74	90.6851	51.0833	13.3072	5.61707	56.0425	16.9411	89.7171	56.9732	0.756866	0.938095	0.298315	0.127541	1.69185	0.513043	1.00231	1.33387
2023-05-25 19:30:00	76	92.3009	53.5013	13.6796	5.71845	58.68	17.8917	91.7711	60.5643	0.688719	0.945287	0.306207	0.133777	1.72495	0.546107	0.855961	1.35476
2023-05-25 21:30:00	78	93.8286	56.0364	14.0231	5.80976	61.2198	18.8844	93.4196	63.9156	0.580531	0.92824	0.315653	0.132905	1.72622	0.583089	0.736678	1.3849
2023-05-25 23:30:00	80	95.0085	58.5513	14.4094	5.95529	63.535	19.8737	94.8719	67.0808	0.502971	0.942953	0.331644	0.141869	1.74258	0.620693	0.63391	1.35916
2023-05-26 01:30:00	82	96.0335	61.0299	14.7848	6.04333	66.1737	20.8886	95.924	70.2028	0.422417	0.931889	0.34085	0.13771	1.75189	0.654912	0.553667	1.36781
2023-05-26 03:30:00	84	96.715	63.3119	15.1822	6.15616	68.4261	22.0742	96.8348	73.205	0.37276	0.940138	0.348446	0.14191	1.76544	0.679732	0.473504	1.35853
2023-05-26 05:30:00	86	97.3916	65.6692	15.5738	6.25489	70.5207	23.1144	97.6105	75.9818	0.311121	0.936428	0.356985	0.141526	1.74447	0.717479	0.390521	1.33093
2023-05-26 07:30:00	88	97.9304	67.8475	15.9414	6.36196	72.652	24.2709	98.1997	78.4325	0.256238	0.935889	0.370898	0.143488	1.71465	0.752655	0.325674	1.29986
2023-05-26 09:30:00	90	98.3651	70.065	16.31	6.46862	74.4146	25.5061	98.589	80.8363	0.208834	0.916023	0.376134	0.148611	1.70006	0.78157	0.266752	1.23318
2023-05-26 11:30:00	92	98.7643	72.1405	16.673	6.5961	76.2002	26.8654	98.9323	83.0256	0.172646	0.901061	0.388147	0.152395	1.67658	0.82447	0.217696	1.18726
2023-05-26 13:30:00	94	99.0353	74.3661	16.9906	6.6975	77.779	28.2139	99.1804	85.0016	0.137746	0.884742	0.398028	0.152249	1.65511	0.870705	0.178315	1.133
2023-05-26 15:30:00	96	99.2471	76.2171	17.3764	6.78765	79.4814	29.6477	99.3647	86.6072	0.118532	0.854939	0.398379	0.154793	1.60175	0.917141	0.144864	1.07077
2023-05-26 17:30:00	98	99.3942	78.04	17.8114	6.90306	81.0425	31.1086	99.5079	88.195	0.104931	0.810499	0.411829	0.157751	1.57904	0.961884	0.123351	0.995905
2023-05-26 19:30:00	100	99.479	79.7168	18.1724	6.99802	82.4235	32.5111	99.6279	89.6048	0.0950858	0.79211	0.423421	0.162763	1.53934	0.995349	0.103931	0.951408
2023-05-26 21:30:00	102	99.5791	81.2723	18.5487	7.09198	83.8184	34.0953	99.7329	90.7966	0.0770332	0.771574	0.42482	0.164846	1.49705	1.02194	0.0770014	0.920334
2023-05-26 23:30:00	104	99.6503	82.9969	18.9275	7.18465	85.1914	35.6079	99.8034	92.0264	0.0708479	0.743299	0.430626	0.164752	1.42935	1.06347	0.059562	0.866917
2023-05-27 01:30:00	106	99.7178	84.544	19.2711	7.29878	86.4244	37.1573	99.8582	93.0715	0.0606444	0.70953	0.437511	0.166016	1.36754	1.08943	0.0456592	0.801868
2023-05-27 03:30:00	108	99.7694	85.986	19.6323	7.38426	87.6553	38.7241	99.8881	94.0102	0.0519064	0.675098	0.442037	0.170854	1.3102	1.11316	0.0369769	0.740819
2023-05-27 05:30:00	110	99.8342	87.4558	19.9862	7.47477	88.7878	40.2844	99.9107	94.8385	0.038324	0.636258	0.455997	0.168188	1.25449	1.15125	0.0307339	0.680416
2023-05-27 07:30:00	112	99.8698	88.895	20.323	7.56053	89.9014	41.7001	99.9219	95.5285	0.0298876	0.594864	0.470057	0.170106	1.18491	1.18784	0.02539	0.615656
2023-05-27 09:30:00	114	99.878	90.0109	20.6378	7.64196	90.8772	43.1292	99.9427	96.1819	0.0247735	0.564284	0.463774	0.171251	1.13335	1.21009	0.0188051	0.573086
2023-05-27 11:30:00	116	99.8754	90.9105	21.0072	7.74351	91.878	44.711	99.9471	96.6484	0.0211057	0.535365	0.475662	0.172643	1.06081	1.25143	0.0190776	0.540998
2023-05-27 13:30:00	118	99.8661	91.6738	21.3057	7.85544	92.6942	45.9429	99.9544	97.0808	0.0181012	0.508063	0.489626	0.17992	0.992498	1.23511	0.0142379	0.504153
2023-05-27 15:30:00	120	99.8325	92.3697	21.6666	7.9181	93.5244	47.3778	99.9631	97.451	0.0201149	0.488571	0.499961	0.1768	0.931278	1.27206	0.00982001	0.475943
Figure 3H
Measurement	Well	Group	Time	OCR	ECAR	PPR
1	A01	Background	1.56994	0	0	0
1	B01	Control	1.56994	103.967	52.6972	93.7167
1	C01	Control	1.56994	61.6285	45.1162	80.2347
1	D01	Control	1.56994	69.9764	49.2548	87.5948
1	E01	Experimental	1.56994	54.7954	35.6888	63.469
1	F01	Experimental	1.56994	53.2893	34.5566	61.4554
1	G01	Experimental	1.56994	60.532	16.0897	28.6139
1	H01	Background	1.56994	0	0	0
2	A01	Background	8.0899	0	0	0
2	B01	Control	8.0899	96.5164	31.6081	56.2118
2	C01	Control	8.0899	56.3286	27.6317	49.1402
2	D01	Control	8.0899	65.5873	30.6302	54.4728
2	E01	Experimental	8.0899	52.4954	25.4979	45.3455
2	F01	Experimental	8.0899	50.4078	20.0079	35.582
2	G01	Experimental	8.0899	54.6265	13.7471	24.4478
2	H01	Background	8.0899	0	0	0
3	A01	Background	14.6041	0	0	0
3	B01	Control	14.6041	94.7433	35.3802	62.9201
3	C01	Control	14.6041	55.5758	27.3669	48.6693
3	D01	Control	14.6041	63.7316	30.5771	54.3784
3	E01	Experimental	14.6041	52.4066	22.9746	40.8581
3	F01	Experimental	14.6041	50.4895	19.7773	35.172
3	G01	Experimental	14.6041	54.0574	14.3634	25.5439
3	H01	Background	14.6041	0	0	0
4	A01	Background	21.197	0	0	0
4	B01	Control	21.197	79.2926	67.0193	119.187
4	C01	Control	21.197	48.2353	48.5315	86.3084
4	D01	Control	21.197	55.3752	49.8055	88.5741
4	E01	Experimental	21.197	47.4577	46.7267	83.0988
4	F01	Experimental	21.197	43.4009	38.0913	67.7416
4	G01	Experimental	21.197	48.551	39.3426	69.9669
4	H01	Background	21.197	0	0	0
5	A01	Background	27.7219	0	0	0
5	B01	Control	27.7219	76.8801	74.0194	131.636
5	C01	Control	27.7219	47.0487	54.3749	96.7004
5	D01	Control	27.7219	54.2205	54.246	96.471
5	E01	Experimental	27.7219	47.0027	47.2648	84.0558
5	F01	Experimental	27.7219	43.5179	39.9389	71.0273
5	G01	Experimental	27.7219	47.5063	42.8381	76.1834
5	H01	Background	27.7219	0	0	0
6	A01	Background	34.2427	0	0	0
6	B01	Control	34.2427	76.0622	82.8982	147.426
6	C01	Control	34.2427	46.9503	60.404	107.423
6	D01	Control	34.2427	53.2921	61.0495	108.57
6	E01	Experimental	34.2427	46.2994	51.5504	91.6772
6	F01	Experimental	34.2427	42.4651	44.4783	79.1003
6	G01	Experimental	34.2427	48.2165	46.2209	82.1993
6	H01	Background	34.2427	0	0	0
7	A01	Background	40.8317	0	0	0
7	B01	Control	40.8317	32.7426	88.1151	156.704
7	C01	Control	40.8317	25.3359	60.0651	106.82
7	D01	Control	40.8317	27.2827	63.8612	113.571
7	E01	Experimental	40.8317	20.6395	47.5194	84.5085
7	F01	Experimental	40.8317	19.2307	41.6036	73.9878
7	G01	Experimental	40.8317	17.3014	44.2603	78.7125
7	H01	Background	40.8317	0	0	0
8	A01	Background	47.3581	0	0	0
8	B01	Control	47.3581	48.7189	88.9078	158.114
8	C01	Control	47.3581	32.1345	62.5202	111.186
8	D01	Control	47.3581	36.3337	67.3369	119.752
8	E01	Experimental	47.3581	23.5294	48.1044	85.5489
8	F01	Experimental	47.3581	20.6168	39.6622	70.5352
8	G01	Experimental	47.3581	21.5911	45.3876	80.7173
8	H01	Background	47.3581	0	0	0
9	A01	Background	53.919	0	0	0
9	B01	Control	53.919	60.0814	87.8171	156.174
9	C01	Control	53.919	36.451	61.7	109.727
9	D01	Control	53.919	41.8032	63.9427	113.716
9	E01	Experimental	53.919	26.2917	44.0316	78.3057
9	F01	Experimental	53.919	23.5819	39.3057	69.9013
9	G01	Experimental	53.919	26.8513	41.2556	73.3689
9	H01	Background	53.919	0	0	0
10	A01	Background	60.5516	0	0	0
10	B01	Control	60.5516	55.6213	35.8916	63.8296
10	C01	Control	60.5516	37.872	30.3003	53.886
10	D01	Control	60.5516	40.1721	29.386	52.2601
10	E01	Experimental	60.5516	29.2577	-4.24431	-7.54808
10	F01	Experimental	60.5516	24.6263	17.8822	31.8017
10	G01	Experimental	60.5516	26.2871	13.3206	23.6893
10	H01	Background	60.5516	0	0	0
11	A01	Background	67.1243	0	0	0
11	B01	Control	67.1243	52.7764	27.1445	48.2737
11	C01	Control	67.1243	38.2314	22.6275	40.2407
11	D01	Control	67.1243	38.2448	20.9224	37.2084
11	E01	Experimental	67.1243	27.7713	7.20091	12.8061
11	F01	Experimental	67.1243	24.7748	14.5179	25.8187
11	G01	Experimental	67.1243	26.4024	11.978	21.3017
11	H01	Background	67.1243	0	0	0
12	A01	Background	73.652	0	0	0
12	B01	Control	73.652	53.141	25.7428	45.781
12	C01	Control	73.652	37.2082	21.8584	38.8729
12	D01	Control	73.652	38.579	19.4081	34.5153
12	E01	Experimental	73.652	27.7495	11.7027	20.8121
12	F01	Experimental	73.652	28.1359	15.2966	27.2036
12	G01	Experimental	73.652	26.577	12.1226	21.5587
12	H01	Background	73.652	0	0	0
Figure 3F	RNA seq data		https://connect.posit.iu.edu/azin1/

## Sheet: Figure4
Figure 4B
	[[1]]
	[1] 1.93 1.85 1.54 0.80 0.84 2.21 0.96 1.49
	[[2]]
	[1] 1.68 1.90 1.33 1.75 2.03 1.83 3.00 3.23 2.45
	[[3]]
	[1] 2.58 1.99 1.36 2.60 1.58 2.10 1.69 1.12 2.27
	[[4]]
	[1] 0.10 0.14 0.14 0.41 0.20 0.14 0.06
	[[5]]
	[1] 1.18 3.18 0.07 1.24 2.89 0.08 2.08
	[[6]]
	[1] 0.16 0.84 2.52 3.00 2.47 2.09
Figure 4C	RNAseq data		GSE253286

## Sheet: Figure5
Figure 4C	RNAseq data		GSE253286
Figure 5A, 5C-F		Metabolomics data
M_IRI_Locked_12	M_IRI_Locked_14	M_IRI_Locked_11	M_IRI_Locked_13	M_IRI_Locked_15	M_IRI_Unedit_17	M_IRI_Unedit_19	M_IRI_Unedit_16	M_IRI_Unedit_18	M_IRI_Unedit_20	M_NoTreat_Locked_32	M_NoTreat_Locked_34	M_NoTreat_Locked_31	M_NoTreat_Locked_33	M_NoTreat_Locked_35	M_NoTreat_Unedit_37	M_NoTreat_Unedit_39	M_NoTreat_Unedit_36	M_NoTreat_Unedit_38	M_NoTreat_Unedit_40
mevalonate	1.20483	1.14564	1.5131	1.40725	1.54488	1.10547	0.842396	1	1.86183	1.02177	0.797285	0.666046	0.637761	1.12116	0.521026	0.770663	0.804861	0.93123	0.685057	0.760955
putrescine	1.37315	1.12782	1.24309	1.18591	1.7289	0.762964	1	0.920181	0.877473	1.24744	0.622587	0.699718	0.499423	0.789896	0.194556	0.518614	0.488468	0.82205	0.351142	0.655683
1-methylnicotinamide	1.24432	2.87271	1.07434	1.33917	0.987899	0.51397	0.88228	0.273865	5.38964	0.871515	0.750234	1.63629	0.940143	1	0.782557	0.517255	0.285895	0.899224	0.471861	0.873049
12,13-DiHOME	0.734647	0.734466	0.804703	1.12362	1.13177	0.970058	1.07142	0.909575	2.03523	0.835381	0.624397	0.717858	0.516982	0.760132	0.612266	0.958732	1.9058	1.59472	0.671638	1.13335
uridine-2',3'-cyclic monophosphate	0.572832	3.17653	2.19755	0.588067	2.05123	3.75194	2.31413	2.28672	0.772158	2.58839	0.628693	0.564225	0.885291	0.653067	1	2.03899	0.477162	0.692153	1.06139	0.816441
2-methylcitrate	0.919846	1.36617	0.962135	0.854953	1.79164	1.01089	0.551546	0.750035	1.3685	0.807797	0.406917	0.475585	0.403778	0.325777	1.04986	0.95484	0.6531	0.51942	0.818613	0.52313
alpha-ketoglutarate	2.65286	1.09987	1	1.5074	0.421441	1.99792	1.20699	0.445252	0.812656	0.790461	0.575192	0.905829	0.755592	0.89621	0.820321	1.44779	0.686259	0.83212	0.614459	0.526994
3-hydroxy-3-methylglutarate	2.11267	2.26083	3.20258	2.89062	2.13403	2.42826	1.68806	1.96778	1.94983	1.72827	0.44355	0.512057	0.376364	0.354544	0.502297	0.404002	0.465476	0.494393	0.509331	0.388343
linoleate (18:2n6)	1.1756	1.13777	0.980176	1.48283	1.14318	0.751706	0.954516	1.00936	0.973908	1.03757	0.366876	0.34835	0.527619	0.53746	0.465116	0.501679	0.592506	0.442105	0.441722	0.40634
laurate (12:0)	1	1.14538	1.43025	1.7944	1.2872	0.81701	1.18502	0.95187	1.1998	0.873816	0.348121	0.313333	0.357898	0.402819	0.302467	0.450675	0.684748	0.325522	0.31863	0.260413
quinolinate	9.5914	8.43712	11.7798	15.5096	3.5375	11.4372	5.34523	4.53973	5.58407	8.35253	1	2.36617	0.565631	0.735853	0.570527	0.990435	1.08906	1.47687	0.795014	0.737429
N6,N6,N6-trimethyllysine	1.26464	1.76495	1.10913	1.16118	2.3228	1.42386	1.4689	1.60783	1.74803	1.54582	0.38334	0.32996	0.372658	0.594562	0.608314	0.850014	0.836444	0.439795	0.393809	0.377006
S-adenosylhomocysteine (SAH)	0.611253	0.776878	0.709991	0.542892	0.816102	0.363589	0.741159	0.571148	0.641878	0.648209	1.63834	1.62084	1.56612	1.18316	1.65667	1.02756	1.32105	1.75662	1.89375	1.94854
allantoic acid	3.69556	2.98046	2.42846	2.50421	1.63008	2.51956	2.21944	1.69717	1.60405	2.18923	0.131104	0.131104	0.131104	0.131104	0.131104	0.131104	0.131104	0.131104	0.131104	0.131104
aspartate	0.842168	0.626936	0.885099	0.872954	0.888732	0.723933	0.966197	0.881296	0.618336	0.814651	0.971014	0.99507	1.06933	1.5465	1.02951	1.69215	1.58606	1.08154	1.22265	1
3-(4-hydroxyphenyl)lactate	0.778178	1.26739	1	1.03121	1.5716	0.665161	0.706737	0.435205	5.28761	1.18541	1.30647	1.59395	0.455581	0.579969	0.894552	0.621377	0.455289	1.58354	0.636025	0.942371
carnosine	0.84669	0.745403	0.853607	0.751401	2.27142	0.94191	1.30653	1.15603	1.1943	0.744511	1.01079	0.939601	0.750782	0.822697	1	0.894826	1.14804	1.32795	1.08476	0.635177
biliverdin	1.3331	0.396595	0.895247	1.19001	1.85123	1.38648	1.10029	0.455132	0.579664	0.450795	0.562443	0.488703	0.639624	0.721671	0.990122	0.569158	0.538028	0.608509	0.656985	0.651525
3-hydroxybutyrate (BHBA)	2.41892	1.20852	2.38692	1.90343	1.33748	2.34744	1.31993	1.24755	1	1.33344	0.180214	0.164927	0.0963707	0.175366	0.147996	0.22223	0.185929	0.118313	0.176975	0.123332
corticosterone	1.30745	0.835002	1.08981	0.912969	0.682883	1.2555	0.768632	1.29655	1.59408	0.948322	0.228752	0.1158	0.201161	0.153392	1	0.352866	0.234223	0.102876	0.245686	0.2613
creatinine	3.4498	3.36977	3.51125	3.23598	4.01264	3.93411	2.95221	2.90583	5.27713	3.15174	0.576767	0.813651	0.411775	0.273009	0.515506	0.416694	0.599864	0.80147	0.425989	0.565107
cytidine 5'-monophosphate (5'-CMP)	1.35823	1.92651	1.74806	1.84811	1.45931	0.525512	1.26467	0.958847	1.39402	1.29003	0.834397	0.821712	0.899679	0.663912	0.917695	0.564946	0.655669	0.883673	0.99802	0.806743
deoxycholate	0.221248	0.718489	1.085	2.50516	0.221248	0.221248	0.305396	1.46304	0.367325	0.221248	0.727683	0.348429	0.692227	0.221248	1.22599	1.23398	0.34834	1.97454	0.312977	0.370625
dihydroxyacetone phosphate (DHAP)	1.99845	1.23018	1.59167	1.77832	1.65221	2.25543	1.23423	2.56633	1.30057	1.80117	0.401627	0.488992	1.09398	0.398225	1.23155	0.333006	0.558056	0.394198	0.579209	0.228266
sphinganine	1.59092	2.01305	1.8936	2.07864	2.27866	2.19867	1.85187	2.16981	2.55764	1.77904	0.723169	0.477546	0.463541	0.466541	0.39091	0.596945	0.517015	0.634371	0.566958	0.673239
flavin adenine dinucleotide (FAD)	0.645794	0.742371	0.795935	0.634846	0.941981	0.417669	0.618261	0.51891	0.65661	0.577232	1.34692	1.31409	1.30661	1.23291	1.36348	1	1.22736	1.37714	1.43851	1.43675
fumarate	2.06672	1.57924	1.98218	2.24709	1.55012	1.68773	1.39109	1.67563	1.22736	1.3005	0.725124	0.760128	0.885849	0.460022	0.758066	0.360318	0.273279	0.792341	0.822945	0.59485
glycine	0.638865	0.620131	0.70126	0.71808	0.798565	0.428398	0.623626	0.524067	0.588527	0.590383	1.03185	1.08813	1.11093	1.33155	1.04893	1.2129	1.29695	1.09304	1.18203	1.18594
2'-deoxyguanosine	1.46759	3.49065	2.76154	1.92071	0.575095	3.45228	2.19062	2.6861	2.08515	3.89573	0.629111	0.633875	0.726287	0.575095	0.575095	1.09792	0.914734	1	0.654117	1.4032
hypotaurine	0.321001	0.323075	0.38478	0.362974	0.509047	0.201685	0.303691	0.244607	0.856899	0.335468	2.67574	3.20011	2.83609	3.37204	4.57585	2.3622	3.0989	2.68144	2.34976	1.92478
3-sulfo-alanine	0.357986	0.643674	0.670697	0.521942	1.52405	0.132546	0.401456	0.90773	0.885541	1.06638	2.9224	2.8565	2.9569	2.08507	2.41187	1	1.15511	2.88923	2.68946	2.30848
saccharopine	3.65989	8.21915	7.6354	8.69897	3.03449	0.838985	1.80422	2.31566	4.29978	3.6313	1.28304	1.26484	1.09179	1.25488	1.10008	0.90154	1.23576	1.2569	1.08743	0.783473
malate	1.60687	1.38228	1.57938	2.00607	1.17919	1.32736	1.33892	1.34678	1.2812	1.21901	0.780642	0.772001	0.802633	0.577629	0.628984	0.486131	0.37451	0.733413	0.66041	0.513888
palmitate (16:0)	1.27971	1.14607	1	1.28635	0.95778	0.822672	0.960438	0.997084	0.988957	1.02592	0.592115	0.523785	0.782693	0.820882	0.742608	0.732934	0.919769	0.686726	0.611065	0.585194
nicotinamide	0.743419	0.914038	0.772574	0.765529	1.02884	0.521345	0.683241	0.642645	0.714807	0.709968	1.25436	1.30552	1.33365	1.0614	1.26399	1	1.10769	1.24498	1.32496	1.29387
orotate	1.19609	0.817154	0.979581	1.41285	0.950989	1.08046	1.17187	0.898688	0.858795	1.03548	1.20162	2.17174	1.3457	1.2111	1.7824	1.58953	1.48868	1.55133	1.08841	1.37114
palmitoleate (16:1n7)	1.10818	1.54075	1.19168	1.86638	1.04286	0.588231	0.76051	0.804727	0.667858	0.738929	0.16585	0.14179	0.260847	0.290287	0.123054	0.20121	0.250445	0.13342	0.164062	0.135501
pyridoxal phosphate	0.953149	0.4625	1.12473	1	0.89045	0.460562	0.588108	0.669607	0.432	0.510642	0.81401	0.813801	1.28451	0.972575	1.29241	0.71176	0.66726	1.21741	1.25578	1.12821
pyridoxamine phosphate	0.734057	0.830251	0.713119	0.714787	1.02196	0.570367	0.766494	0.688126	0.830486	0.751338	1.0762	1.13735	1.02838	0.746767	1.08725	0.617631	0.752914	1.16095	1.1975	1.1907
retinol (vitamin A)	1	1.07579	1.20261	0.965279	0.892974	1.09908	1.35728	1.44204	1.37416	1.68976	1.78554	2.01034	1.58963	1.14723	1.82646	0.976645	1.47461	1.53288	2.23294	1.75142
taurine	0.58479	0.631545	0.593782	0.65457	0.926052	0.515127	0.568682	0.543123	0.724404	0.553772	1.01715	0.928709	1.00198	0.870251	0.982207	0.710126	0.789486	0.984874	0.988036	1.0169
myristate (14:0)	1.07959	1.22405	1.04881	1.53417	0.96226	0.618473	0.873589	0.862797	1.09711	0.810385	0.27417	0.233979	0.365149	0.408308	0.291823	0.352733	0.49666	0.269382	0.257843	0.250632
2'-deoxyuridine	1.48665	1.46821	2.14978	1.70734	1.98382	1.67743	1.6153	1.78836	2.26023	1.55008	0.751708	0.608949	0.842899	0.837404	1.10459	1.00657	1.2678	0.881234	0.909554	0.641189
glutamate	0.963748	0.899699	0.951473	0.908582	1	0.782964	0.896032	0.904156	0.952956	0.942887	1.16674	1.19737	1.19854	1.21225	1.09336	1.04219	1.2348	1.31529	1.22305	1.22823
pyridoxamine	0.547721	0.496288	0.565262	0.480419	0.496634	0.537285	0.654894	0.650321	0.281984	0.485048	1.56816	1.45475	1.66832	2.01194	1.51232	1.90572	1.98945	1.63261	1.76464	1.46715
betaine	0.59952	0.637926	0.609544	0.632339	0.787809	0.419753	0.467043	0.532134	0.68309	0.547163	0.95614	0.994081	1.18304	1.22641	1.22995	1.05182	0.982577	1.11348	0.98285	1.09357
dimethylglycine	1.50312	1.16311	2.29672	1.55405	3.27641	1.53918	1.19694	1.19498	1.68427	1.36786	0.70717	0.634206	0.596507	0.614549	0.903833	0.54608	0.570462	0.72406	0.611114	0.374758
malonate	1.18497	1.51962	1.27548	1.33057	1	1.92953	1.50916	1.50328	1.09709	1.26531	0.161279	0.20968	0.153961	0.138874	0.18342	0.196455	0.164305	0.148225	0.185942	0.138574
pseudouridine	2.52549	2.13168	2.49635	2.27584	2.00028	2.41934	2.038	1.85832	3.02763	2.29724	0.282368	0.333434	0.335926	0.382357	0.393673	0.454773	0.516834	0.444446	0.308098	0.338907
thymidine	1.17206	1.52765	1.84804	1.30844	1.67606	1.2949	1.2941	1.55738	1.79735	1.46177	1.00334	0.972721	1.11124	0.812328	1.33367	0.818125	0.940879	1.2485	1.24663	1.05699
thiamin (vitamin B1)	0.253658	0.314317	0.425613	0.301793	0.635907	0.186507	0.285957	0.257418	0.220074	0.24261	0.869107	0.880843	1.16134	1.89888	1.29342	1.67599	2.04318	1.09164	1.22998	1.09501
cytosine	0.824912	0.532009	0.79473	0.759481	0.829829	1.61714	1.64559	1.32373	8.50765	3.36577	1.02463	1.2538	0.521279	0.327794	0.951174	0.711369	0.760086	0.514513	0.594845	0.907241
arachidate (20:0)	1.82351	1.08296	1.11519	1.61289	1.03899	0.988436	1.17176	1.51154	1.26885	1.25955	0.471385	0.462547	0.59405	0.728485	0.765309	0.690133	0.793481	0.601753	0.490967	0.517117
pentadecanoate (15:0)	1.28643	1.33286	0.930173	1.37111	1.29472	0.822767	1	0.913376	1.02876	1.141	0.669332	0.641009	0.849672	0.770983	0.855388	0.900192	0.831068	0.777393	0.766737	0.715539
trans-4-hydroxyproline	1.34324	0.993104	1.61967	1.04071	1.79737	1	1.43319	1.13023	0.910707	1.52539	1.12567	1.16808	1.06956	1.19087	1.13369	1.29514	1.6085	1.49021	1.18607	1.05453
allantoin	1.97635	1.66826	1.9178	1.77547	1.37822	1.90454	1.60461	1.4992	1.8506	1.66333	0.251326	0.313097	0.234705	0.258073	0.327731	0.495606	0.470866	0.392265	0.223712	0.214458
5-oxoproline	0.584946	0.521076	0.832649	0.70164	0.673129	0.182743	0.595632	0.391665	0.549537	0.612882	1.07873	1.24402	1.45436	1.769	1.16287	1.59513	2.06119	1.62814	1.56756	1.44499
pipecolate	1.27041	1.06324	1.2416	1.43034	1.31049	6.44525	5.64006	3.06215	2.58694	2.79623	0.382111	0.464254	0.389251	0.393833	2.34027	1.26827	1.61857	0.374771	1.12072	1.73685
phosphoethanolamine	0.800131	0.845625	0.83167	0.929031	1.01383	0.652737	0.715853	0.856163	1.22474	0.783288	1	0.983556	0.971414	0.729142	1.01948	0.602137	0.581828	0.995968	1.01102	1.11093
erucate (22:1n9)	1.97278	1.48045	1.573	2.25344	1.32094	1.03581	1.29252	1.60423	1.16315	1.28817	0.347598	0.340853	0.452392	0.709079	0.525046	0.629719	0.596604	0.420663	0.343011	0.351819
4-acetamidobutanoate	1.51781	1.16642	2.32097	1.35329	1.36423	2.23572	1	1.04051	1.68293	1.54274	0.326153	0.279055	0.237775	0.327106	0.223252	0.333574	0.420363	0.375646	0.266267	0.25813
3-aminoisobutyrate	0.715873	0.994911	1.16603	0.799486	1.12119	0.461769	0.911238	0.868443	0.931479	0.748314	1.04968	1.05892	0.70255	1.29188	1.09849	1.44868	1.30267	1	1.22104	0.847389
citrate	1.94231	3.32261	3.84879	4.69328	2.09473	3.51851	1.97429	2.08665	3.73205	4.24581	0.647844	1.08249	0.752541	0.123772	1	0.0825964	0.113334	0.997734	0.73548	0.506557
5,6-dihydrouracil	0.408602	0.388487	0.388487	0.388487	0.567841	0.388487	0.388487	0.388487	0.388487	0.388487	2.1814	1.42091	1.11025	1.59795	0.954289	1.3834	0.939614	1.85409	1.75073	1.32542
isocitrate	2.81663	3.75468	3.80632	6.49097	1.01608	4.94731	2.24143	2.07159	4.35689	4.70984	0.453279	0.588316	0.700273	0.629428	0.681464	0.437148	0.444818	0.757349	0.48261	0.56431
N-acetyl-glucosamine 1-phosphate	3.01902	3.48409	2.61267	2.60902	2.193	1.9829	2.46777	2.21519	2.20858	2.42224	0.670964	0.708347	0.34254	0.101821	0.456032	0.105815	0.0609229	0.698152	0.381906	0.446508
creatine	1.33663	1.28661	1.31457	1.26649	1.17533	1.2676	1.21077	1.2362	1.29498	1.34261	0.605091	0.602901	0.608	0.525474	0.576613	0.373239	0.422222	0.724255	0.623175	0.651137
dihomo-linoleate (20:2n6)	1.44165	1.1413	1.38567	1.83209	1.52864	0.900665	1.10066	1.48124	1.25775	1.26781	0.27494	0.217818	0.364953	0.404995	0.413448	0.403722	0.502657	0.343656	0.291142	0.309128
choline	0.939035	0.882953	0.992284	0.974404	1.0309	0.932246	0.946378	1	0.978467	0.913495	1.1206	1.08387	1.01931	1.07511	1.09886	1.07539	1.27141	1.0813	1.0887	1.09462
S-adenosylmethionine (SAM)	1.18879	1.52266	1.56716	1.48637	1.98026	0.946947	1.14215	1.12984	1.22415	1.29954	1.10841	1.07313	1.03167	0.532251	0.857968	0.342047	0.249854	1.06956	1.04481	1.00654
3-methoxytyrosine	0.830383	1.23193	0.616754	0.776301	0.928097	0.678589	0.621204	0.602223	0.377178	0.377178	1.49941	1.38336	1.3085	1.56798	1.76724	1.90686	2.04697	1.61666	1.46073	1.72018
1-palmitoyl-2-linoleoyl-GPC (16:0/18:2)	0.986839	1.18381	1.09393	1.1414	1.1722	1.02196	1.12156	1.11167	1.1578	1.13137	0.81618	0.904279	0.864074	0.830254	0.965006	0.941173	1	0.936397	0.913952	0.921766
stearoyl sphingomyelin (d18:1/18:0)	0.926155	0.785012	1	0.931531	0.967902	1.11913	1.02762	1.04981	1.20856	0.980786	0.829102	0.811935	0.81588	0.859227	0.925273	0.930351	0.982482	0.78873	0.829561	0.858472
biopterin	0.783858	0.710989	0.717822	1.04326	1.2204	0.946444	0.504569	1	1.11667	0.857069	0.461071	0.632752	0.723407	0.808918	1.24877	0.976599	1.15898	0.758289	0.681648	0.672411
eicosapentaenoate (EPA; 20:5n3)	1.51666	1.18944	1.44707	1.79008	1.33232	0.953314	1.17884	1.44939	1.06342	1.00731	0.148871	0.117876	0.20206	0.227137	0.208389	0.228402	0.398084	0.159644	0.176501	0.194449
methylsuccinate	1.85151	1.7836	1.37879	1.06756	1.1742	0.69858	1	1.13635	1.27578	1.06178	0.415308	0.518199	0.462688	0.369938	0.553312	0.458297	0.463037	0.438836	0.427209	0.442371
ethylmalonate	0.98448	1.32736	0.930044	1.17258	1.79663	0.74492	0.911696	0.677231	1.18566	0.832423	0.825398	0.82462	0.682589	0.727722	0.906041	1	1.30768	0.922464	0.575755	0.592256
carnitine	0.860912	1.00032	1.14195	0.882191	1.09409	0.599311	0.75752	0.677098	0.808629	0.931357	1.26778	1.27452	1.16851	1.00738	1.04631	0.696188	0.73366	1.43227	1.20452	1.15471
5-hydroxylysine	0.999096	0.64033	1.04592	0.650186	1.00067	0.913534	1.00336	0.89675	0.503459	0.749475	3.08065	2.9163	2.31066	2.41573	2.76323	3.23468	2.91418	3.33837	3.59652	2.17892
pimelate (C7-DC)	0.359888	0.359888	2.02073	1.64301	1.39086	0.359888	0.359888	0.51575	0.359888	0.723947	0.970553	1.2518	0.506236	0.771256	0.927988	1.55395	1.71622	1	0.959634	0.558228
creatine phosphate	2.46921	0.644835	1.97232	1.9024	0.505828	2.90289	1.32218	1.32419	0.984629	1.01537	0.0904353	0.0904353	0.0904353	0.0904353	0.0904353	0.143554	0.0904353	0.0904353	0.0904353	0.130177
2'-deoxyinosine	1.08301	2.39215	1.8233	1.26465	1.05393	1.68477	1.65193	1.83237	1.75761	2.24264	0.773197	0.643648	0.848584	1.02708	0.966871	1.287	1.22961	0.945421	0.896523	0.942283
flavin mononucleotide (FMN)	0.724575	0.798293	0.70753	0.520855	0.783467	0.50601	0.591301	0.559853	0.527112	0.522739	1.01352	1	1.05846	0.875377	1.15585	1.03857	0.764943	1.02668	1.09893	1.16659
imidazole lactate	5.12737	4.37434	6.33387	5.61284	7.56734	5.67761	3.95187	4.51169	6.65295	6.16328	0.846187	1.1165	1.04621	0.611579	1.09859	0.60176	0.770251	1	0.719892	1.16843
kynurenine	1.12545	0.99978	0.856535	1.1995	1.03135	1.34418	1.18858	1.14376	2.21365	1.21477	0.432069	0.486837	0.356029	0.600076	0.588284	0.711575	0.730129	0.447757	0.452598	0.497426
protoporphyrin IX	1	1.08965	0.970518	0.970758	2.07175	0.539486	0.967165	0.726917	1.03801	1.05281	1.12611	0.883522	1.08924	0.868447	1.33918	0.527387	0.800117	1.15043	1.36352	1.08724
xanthosine	0.675214	0.588646	0.638004	0.52724	0.699562	0.279384	0.650953	0.361458	0.450934	0.489384	1.09303	1.04047	0.969009	1.37671	0.870967	1.2881	1.18525	1.06585	1.16675	1.19557
ribitol	0.430561	0.220142	0.423251	0.472087	0.392008	0.116969	0.320757	0.264043	0.21835	0.180006	1.62325	1.67769	2.00146	1.98828	1.53264	2.1014	2.3135	1.7197	1.99242	1.84156
quinate	3.99721	4.60815	5.87927	3.65365	5.73836	1.85821	3.21006	1.42092	5.59421	1.89881	0.458119	0.647023	0.819	0.641117	1.34213	0.52996	2.20327	1.12713	0.711526	0.782128
mesaconate (methylfumarate)	0.649092	1.00097	1.05487	0.971938	0.911471	0.201654	0.251973	0.370253	1	0.511506	0.33075	0.443096	0.81767	0.599741	1.07733	0.839721	0.789724	0.514606	0.595956	0.483151
itaconate	2.19305	0.999337	1.39992	1.64492	0.476682	3.42671	1.00794	1.33919	1	1.75048	0.107924	0.238605	0.463227	0.0993517	0.179558	0.118763	0.154504	0.215972	0.110755	0.202233
3-indoxyl sulfate	4.50353	5.02096	4.57285	4.06584	2.7762	5.52158	4.06246	3.51053	6.75884	4.53993	0.687095	1.02115	0.722796	0.823411	1.40608	2.16418	1.30103	0.698521	0.713566	1.8207
1-palmityl-GPC (O-16:0)	1.01269	0.722503	1.25402	0.979899	1.05745	0.536512	0.667451	0.554253	0.475421	0.769782	1.10092	1	1.08835	1.46505	0.700768	1.16864	1.61147	0.990036	0.991173	1.22077
1-oleoyl-GPS (18:1)	1.97615	1.33948	1.58399	3.08647	2.54498	1.15859	0.809029	2.23619	1.63889	1.74336	0.627687	0.376934	0.554284	0.399858	0.52498	0.359169	0.417407	0.489054	0.50634	0.446375
1-palmitoyl-2-oleoyl-GPG (16:0/18:1)	0.877272	0.818468	0.800463	0.818009	0.778336	0.774331	0.774555	0.780624	0.709295	0.68824	0.943747	0.917466	1.12074	1.12839	1.00678	1.05321	1.14642	0.998249	1.00954	1.01278
1,2-dipalmitoyl-GPG (16:0/16:0)	0.798612	1.28206	0.905416	0.95131	1.19915	0.966366	0.911348	1.00069	0.908034	0.709654	1.92652	1.72358	2.15134	2.20143	1.52941	1.93449	2.71453	2.45588	2.23255	2.14877
1,2-dipalmitoyl-GPC (16:0/16:0)	0.829957	0.939297	1.02654	0.906504	0.995703	0.834202	0.90079	0.886737	0.917299	0.868901	1.21721	1.17973	1.21775	1.17584	1.11748	1.26706	1.29857	1.19919	1.22527	1.12575
docosahexaenoate (DHA; 22:6n3)	1.148	0.636923	1.02477	1.11359	0.896143	0.740709	1.00414	1.00567	1.04281	0.859396	0.385418	0.299834	0.553873	0.618645	0.57451	0.628903	0.806511	0.438492	0.445974	0.431757
maleate	1.31965	2.18556	1.9219	1.79985	1.82314	1.03693	1.38103	1.2002	1.72739	1.24743	0.929519	0.99026	0.874985	0.519838	0.96836	0.822841	1.04004	1.04896	0.756792	0.574152
1-methylguanidine	29.3076	21.291	22.3163	23.3032	7.95856	19.4736	21.4757	14.5493	11.4799	15.3856	0.34162	0.357211	0.332245	0.220191	0.253759	0.266335	0.341413	0.544543	0.368562	0.338328
3-hydroxyoctanoate	1	0.952435	1.13217	1.25476	1.1914	0.673005	0.96085	0.74837	1.33971	0.685727	0.82686	0.836946	0.68446	1.0412	0.683029	0.916057	0.766802	0.625716	0.636633	0.609527
N-acetylaspartate (NAA)	2.40145	3.0911	2.94888	2.91526	2.14109	4.31737	1.14477	2.9666	3.40319	3.52512	0.844256	1.14954	1.23987	0.682839	1.3935	0.738532	0.946018	1	1.04237	0.798239
1-palmitoylglycerol (16:0)	0.969346	1.2493	0.946631	1.41994	1.11109	0.784631	1.00101	1	0.858064	0.891414	0.318952	0.258633	0.45328	0.274619	0.296267	0.273392	0.405215	0.418166	0.316753	0.29664
erythritol	2.10134	1.75416	2.08139	1.94835	1.27248	1.78568	1.45327	1.0146	1.82774	1.688	0.831306	0.991407	0.633784	0.78138	0.629952	1.17368	1.13775	0.884196	0.820147	0.699047
3-hydroxymyristate	0.959807	0.86342	1.209	1.06854	0.787781	0.841866	0.680359	0.766541	0.772654	0.598984	0.419359	0.496905	0.88048	1	0.87529	1.06885	1.25763	0.606953	0.721905	0.505425
1-oleoylglycerol (18:1)	1.3509	1.53803	1	1.93658	1.16539	0.685562	1.18928	0.961583	0.748608	0.91574	0.187839	0.217908	0.593865	0.253597	0.429173	0.202529	0.257458	0.327089	0.466149	0.245669
2-oleoylglycerol (18:1)	1.07847	1.58978	1.14507	1.50832	1.37631	0.646676	1.00375	1.04001	0.832359	0.990195	0.297581	0.285579	0.645559	0.265217	0.336851	0.298594	0.358006	0.373885	0.49142	0.261162
3-hydroxypalmitate	1.18115	0.982972	1.13751	1.12336	0.856271	0.986846	0.674949	1	0.8166	0.735174	0.356748	0.296862	0.826339	0.831869	1.04514	0.723573	0.896228	0.408742	0.719355	0.288076
3-hydroxydecanoate	0.989397	1.13718	1.15261	1.40864	1.13086	0.681049	0.946736	0.798124	1.1299	0.809854	0.869233	0.813174	0.843248	0.896138	0.758237	1.10229	1	0.782255	0.723889	0.633338
N-acetylglycine	0.851108	1.5502	1.50993	1.63831	2.39899	1	0.969883	1.17137	1.40801	1.24626	0.797608	0.924685	0.923097	0.856367	1.06064	0.866622	1.06716	1.0405	1.20099	0.989298
ribonate	1.98941	2.40588	1.96293	1.87866	1.25181	2.51109	1.67589	1.56672	1.98231	1.83883	0.319208	0.348993	0.349582	0.521071	0.454033	0.489137	0.580667	0.40322	0.305839	0.35633
galactonate	1.64497	1.71444	1.82598	1.35501	1.25901	2.09969	1.13315	1.12015	1.35585	1.41994	1.35935	1.33957	1.39248	1.44141	1.4288	0.826853	0.776081	1.06909	1.23187	0.957476
2-palmitoylglycerol (16:0)	0.896236	1.65843	1.2056	1.45942	1.38003	0.811811	1	1.27257	1.06939	1.09872	0.428573	0.363585	0.511391	0.292859	0.304286	0.386266	0.496762	0.467374	0.311651	0.330809
nicotinic acid mononucleotide (NaMN)	1.06366	3.40152	2.30256	3.15753	1.793	0.310154	0.583039	0.483643	1.0524	0.641673	0.310154	0.773472	0.310154	0.310154	0.739521	0.310154	0.310154	0.310154	0.435194	0.691038
trigonelline (N'-methylnicotinate)	1	0.570589	0.918632	0.698315	2.77423	0.587232	0.853435	0.583042	0.79795	0.937066	3.51696	4.56591	3.91985	3.82934	5.59375	2.8118	3.0016	3.24389	5.44053	4.48779
3-hydroxylaurate	1.04889	1	1.15146	1.3497	0.738699	0.875551	0.815996	0.682999	0.857631	0.584806	0.569377	0.573446	0.799012	0.923338	0.635193	0.935094	1.17985	0.584545	0.622717	0.417313
N1-methylguanosine	0.475392	0.628597	0.415496	0.403209	1.39396	0.614492	0.437485	0.517396	1.33148	0.426767	0.602316	0.843622	0.779717	0.964392	0.870804	1.56916	1.62571	0.936061	0.622469	0.812527
histidine methyl ester	0.697936	1.35762	1.15323	0.838913	1.2103	0.424693	0.771005	1	0.833311	1.17783	1.00314	1.05997	1.14414	0.851237	1.26406	0.955723	0.887129	0.998163	1.30261	1.01541
propionylglycine	0.57921	0.764347	1.12781	0.830825	1.53456	0.549262	0.508859	0.57137	0.86332	0.788915	2.64218	2.58228	2.12304	2.74581	2.30171	1.96975	1.99482	2.75395	3.2653	2.15962
butyrylglycine	1.45544	2.71083	2.35323	2.78898	2.88496	1.6516	1.19769	1.76265	2.84125	1.56492	0.573565	0.637702	0.521443	0.56256	0.574012	0.870269	0.730094	0.528426	0.394475	0.35137
docosapentaenoate (n3 DPA; 22:5n3)	1.58655	0.994253	1.43522	1.66561	1.07639	0.790544	1.08027	1.28925	0.979827	1	0.317751	0.231949	0.420678	0.478964	0.391997	0.468631	0.70431	0.377352	0.339003	0.34767
docosadienoate (22:2n6)	1.90677	1.37197	1.75666	2.21409	1.75854	1.17619	1.51816	1.84877	1.55054	1.56565	0.279257	0.234076	0.383036	0.397605	0.427954	0.390003	0.516612	0.390126	0.283326	0.293275
adrenate (22:4n6)	1.27348	1.03702	1.07068	1.58765	1.2358	0.814604	1.02028	1.31484	1.48453	1.27269	0.312966	0.237407	0.41395	0.36464	0.452677	0.420838	0.606497	0.350436	0.270199	0.289304
docosatrienoate (22:3n3)	1.77804	1.44837	1.57556	2.05298	1.5738	1	1.47513	1.54781	1.3694	1.64666	0.443856	0.415112	0.673646	0.570359	0.610018	0.519289	0.819349	0.586122	0.471394	0.456043
myristoleate (14:1n5)	1	1.2444	1.39111	1.98148	1.0444	0.666083	1.02684	0.735819	0.86464	0.738857	0.176615	0.145424	0.21483	0.310974	0.17742	0.25749	0.413906	0.164067	0.164584	0.133894
1-methylhistamine	0.977235	1.06624	0.709968	0.723304	2.52755	0.687568	0.661911	0.471036	1.31121	0.506778	0.389339	0.550295	0.42427	0.853146	0.567519	1.18899	1	0.450758	0.393842	0.330833
4-imidazoleacetate	0.307308	0.374409	0.354994	0.374159	1.04268	0.385883	0.275534	0.335387	0.668505	0.305352	0.922993	1.23534	0.621688	0.372125	1	0.415824	0.54734	0.924138	1.07185	1.45
1-methyl-4-imidazoleacetate	1.48084	2.14337	1.62793	1.72589	2.97709	1.32973	0.976994	0.992193	2.2266	1	0.126158	0.164144	0.0924535	0.0598135	0.237817	0.115194	0.142402	0.12342	0.0977764	0.153759
stearidonate (18:4n3)	0.891171	1.19658	1.32704	1.61849	1.48585	0.711852	0.862336	1.079	0.850802	0.831039	0.225782	0.221179	0.334902	0.366199	0.273989	0.337205	0.482526	0.278209	0.271121	0.305642
5-dodecenoate (12:1n7)	1.06393	1.33057	1.66274	2.11275	1.714	0.796981	1.41447	0.944776	1.27805	0.98953	0.292828	0.294474	0.356993	0.392085	0.272591	0.450634	0.630896	0.39798	0.313829	0.244116
N-acetylglutamine	3.00692	3.17805	4.28124	3.72366	1.97646	2.26853	1.89085	2.35142	2.81483	2.97915	0.866566	1.03088	1.13275	0.788134	0.730803	0.469778	0.598082	1.41533	0.95102	1.01345
10-nonadecenoate (19:1n9)	1.35948	0.967496	0.906307	1.5943	1.18899	0.597423	0.854416	1.15785	1.11796	0.91976	0.214685	0.219102	0.404612	0.438444	0.424599	0.465036	0.563987	0.305278	0.314031	0.263623
10-heptadecenoate (17:1n7)	1.18746	1.19837	1	1.85732	1.0691	0.574845	0.697705	0.940197	0.69919	0.746005	0.181453	0.159143	0.318737	0.321639	0.268254	0.331885	0.380736	0.197458	0.24243	0.193319
N-acetylhistidine	2.40122	3.67595	3.8686	2.7534	2.6903	3.14669	1.93797	2.37196	4.47773	3.07753	0.618777	0.804189	0.419767	0.251313	0.603826	0.214769	0.402486	0.801352	0.508198	0.551099
gamma-glutamylglycine	0.686303	0.631072	0.739596	0.790141	0.785292	0.320969	0.707874	0.454083	0.720057	0.623213	1.03317	1.27823	1.43728	1.712	1.21505	1.36507	1.90281	1.50188	1.64621	1.34871
stachydrine	0.630689	0.681947	0.821769	0.860022	1	0.400278	0.621576	0.348121	0.86986	1.2038	1.12134	1.29502	1.26011	1.22024	1.79876	0.924016	0.908794	1.0454	1.20398	0.998521
gamma-glutamylmethionine	0.777304	0.377809	0.768269	0.698851	0.609062	0.42712	0.770774	0.542487	0.483038	0.561119	0.770896	1.09677	1.4313	2.18932	1.70381	1.67057	1.89407	1.0728	1.63414	1.25555
p-cresol sulfate	6.95074	22.4379	9.55221	22.9534	1.74435	28.1744	17.4258	20.0901	22.5888	14.7205	0.0259298	0.0337485	0.0492365	0.0323888	0.892938	1.48014	1.51252	0.0406622	0.538653	1.68419
eicosenoate (20:1)	1.72968	1.28364	1.32539	2.06791	1.32887	0.88431	0.994498	1.47694	1.16734	1.13473	0.344274	0.299616	0.491732	0.612159	0.425983	0.62539	0.657758	0.373054	0.341609	0.326365
linolenate [alpha or gamma; (18:3n3 or 6)]	1.21778	1.58588	1.31505	2.13153	1.3624	0.700209	0.84412	1.14269	1	0.991622	0.219808	0.211639	0.371251	0.366695	0.311244	0.362624	0.477672	0.257242	0.322763	0.245335
aconitate [cis or trans]	1.73058	2.58566	2.75813	3.01932	1.70378	2.80531	1.84009	1.77733	2.69456	2.58903	0.611878	0.913306	0.560909	0.156084	0.9519	0.216914	0.512293	0.827235	0.666555	0.616496
1-arachidoyl-GPC (20:0)	0.930143	0.512268	0.85649	0.848238	0.802448	1.30085	1.01904	1.16907	0.670918	0.964202	1.96111	1.6373	1.6498	1.47299	1.87366	1.177	2.01425	2.08922	2.11826	2.12621
heme	4.64593	0.920759	1.25129	1.57493	1.61843	9.31811	2.22673	1.44543	1.2038	1	0.36227	0.210027	0.310218	0.470266	0.490617	0.207675	0.0231395	0.269331	0.117885	0.191315
isovalerylcarnitine (C5)	0.69044	1	0.981081	0.693314	1.40547	0.585582	1.11786	0.43634	0.941248	1.20229	0.916063	1.72644	0.588774	0.454403	1.20587	0.445036	0.276325	1.20614	0.923067	0.811926
N1-methylinosine	1.34929	1.49895	1.18404	1.31727	2.0959	1.71125	1.08074	1.37357	2.14803	1.45664	0.178091	0.236509	0.222394	0.186093	0.279532	0.396602	0.404536	0.276654	0.20151	0.216866
beta-guanidinopropanoate	0.445741	1.26502	0.535536	1.377	0.660931	0.826663	1.66043	1.15956	1.56714	0.313611	1.1026	0.747825	0.766091	0.585342	0.822115	0.551488	0.953284	0.774281	0.979045	1.05708
N2,N2-dimethylguanosine	0.27897	0.27897	0.27897	0.27897	0.27897	0.27897	0.27897	0.27897	0.27897	0.27897	0.531593	0.460942	0.66734	1.00339	0.27897	1.02936	1	0.639916	0.406312	0.482334
N4-acetylcytidine	1.62064	1.3226	1.60931	1.36939	1.43682	1.40303	1.22945	1.09274	1.75082	1.22736	0.210239	0.328616	0.233563	0.207815	0.330079	0.382539	0.428315	0.30864	0.375128	0.249335
N6-carbamoylthreonyladenosine	0.699141	2.05039	1	1.01919	1.01179	1.12121	0.820232	0.85832	2.73189	0.999601	0.408619	0.453852	0.525613	0.753086	0.506798	0.931081	0.958893	0.621328	0.481561	0.504959
orotidine	1.59389	2.01264	1.61504	1.69165	1.22532	1.51768	1.17995	1	1.27334	1.36907	0.288823	0.414244	0.506548	0.470908	0.520985	0.55192	0.624175	0.457308	0.346222	0.326457
phenylacetylglutamine	1.59754	1.95725	1.98989	0.992767	1.12827	1.77913	1.48605	1.00723	1.71176	1.14749	0.0830248	0.0830248	0.0830248	0.0830248	0.140209	0.300655	0.205916	0.0830248	0.0830248	0.259726
taurocyamine	0.41226	0.41226	0.782398	0.640675	0.882516	0.589102	0.578912	0.639066	0.41226	0.41226	0.41226	0.41226	0.749035	0.41226	1.07987	0.783557	0.41226	0.41226	0.90448	0.41226
5,6-dihydrouridine	2.95922	2.5455	2.68236	2.74252	2.27389	2.61487	2.34482	2.09813	2.95313	2.67926	0.338799	0.447011	0.399213	0.409235	0.536793	0.461361	0.543249	0.592177	0.406857	0.419276
3-(3-amino-3-carboxypropyl)uridine*	1.2673	2.48466	1.70394	1.21649	1.35958	1.9869	1.27623	1.26179	2.29893	1.47575	0.352473	0.352473	0.352473	0.483374	0.791289	0.676809	0.87968	0.600616	0.480819	0.490682
1-pentadecanoylglycerol (15:0)	0.951142	1.1853	0.747454	1.44928	1.7214	0.756053	1.10521	1.05096	0.783011	0.996826	0.187211	0.315604	0.227761	0.187211	0.388584	0.287374	0.232537	0.466778	0.354285	0.31981
1-linolenoylglycerol (18:3)	1.1201	1.99262	0.88099	1.95634	1.37859	0.828471	1.14404	1.1468	0.62216	1.05203	0.136537	0.202749	0.610421	0.185914	0.276451	0.180846	0.193598	0.329901	0.620131	0.0611154
adenosine 3'-monophosphate (3'-AMP)	1.59366	3.67593	4.30416	2.81057	2.46731	1.79667	2.40164	3.38549	3.99028	4.42571	0.79462	0.667313	0.818498	0.298697	1.21358	0.298697	0.298697	0.55657	0.671408	0.694531
7-methylguanine	1.16111	1.29768	1.01028	1.10461	1.89184	1.13177	1	1.01937	3.05216	0.965194	0.15633	0.280053	0.158661	0.171923	0.176096	0.594713	0.480849	0.315626	0.147728	0.20789
N2-methylguanosine	0.419303	0.402953	0.492308	0.317036	0.657803	0.822044	0.372955	0.541747	1	0.266033	0.350415	0.41402	0.579995	1.23433	0.50554	1.65722	1.47146	0.595796	0.618532	0.660829
N1-methyl-2-pyridone-5-carboxamide	3.76737	2.18131	2.93828	4.39806	1.7249	2.42044	3.87304	2.33103	3.97639	4.53472	0.186945	0.289492	0.202685	0.186801	0.341333	0.106716	0.0723242	0.200131	0.167839	0.183414
N1-methyl-4-pyridone-3-carboxamide	3.31166	2.09032	3.06986	3.64872	1.97593	2.40613	3.11816	2.1123	4.58254	3.17701	0.226564	0.356585	0.20178	0.201653	0.370666	0.103947	0.0617898	0.226081	0.176659	0.236406
mead acid (20:3n9)	1.43568	1.17173	1.172	1.70849	1.20983	0.784769	0.721363	1	1.13701	0.596751	0.401045	0.270339	0.466593	0.477559	0.378305	0.477976	0.754802	0.330322	0.271415	0.294921
N-glycolylneuraminate	2.60094	3.51347	3.21626	3.36047	2.5021	1.17861	2.22858	1.60713	2.94027	2.43748	0.731077	0.74912	0.889096	0.790561	0.988739	0.742029	0.791876	0.813762	0.997667	0.88243
galactose 6-phosphate	2.69849	1.33007	1.20329	2.41181	1.6755	2.96506	3.12634	2.08581	1.72233	1.51922	0.551477	0.689413	0.55706	0.23382	1	0.23382	0.23382	0.604439	0.723705	0.771808
oleoylcarnitine (C18:1)	1.0578	0.785802	1.26479	1.07685	1.16919	0.53518	0.853512	0.5041	0.587426	0.71023	1.28724	1.37945	0.76978	0.703868	0.955039	0.467331	0.711946	1.435	0.767451	1.11724
dihydrobiopterin	0.854138	1.41554	0.623192	0.75255	1.63435	0.899527	0.583008	0.934828	1.34561	1.28866	0.995314	1	0.728202	0.360342	1.19423	0.598002	0.906338	1.03974	0.65607	0.662176
phenol sulfate	2.74856	1.05813	2.70433	1.54972	1.95742	4.91847	4.79302	2.63937	4.90291	4.07164	0.90264	1	0.639325	0.907269	1.8812	2.37188	1.31046	0.56554	0.699179	2.01929
glutamine_degradant*	0.729793	0.640321	0.663435	0.539648	0.758297	0.260028	0.37149	0.225335	0.626815	0.334275	1.00669	1.43124	1.17407	1.01644	2.15787	0.99331	1.06603	0.829823	1.63559	1.47023
1-linoleoyl-GPE (18:2)*	1	0.748772	1.10928	1.13882	1.17498	1.10084	1.11672	1.02426	0.877668	1.06151	0.597649	0.664456	0.632038	0.919909	0.921733	0.702762	1.20742	0.855142	0.870868	0.857356
N-acetylcitrulline	5.24434	7.52913	20.4874	14.7064	3.89689	5.12269	2.66784	5.40766	4.36881	4.92403	0.445088	0.536249	0.291451	0.173039	0.335132	0.151212	0.126242	0.387104	0.303738	0.25938
phenylpropionylglycine	0.380051	0.152051	2.30971	0.692019	1.00772	0.344856	0.455759	1.10106	1.77973	0.992278	7.69632	16.5883	5.8593	9.42838	6.86525	8.23851	3.88693	7.13377	3.37978	3.60418
beta-hydroxyisovaleroylcarnitine	0.721428	0.668934	0.758891	0.592003	1.19256	0.31931	0.491536	0.422201	0.762101	0.586005	1.52081	1.59451	1.45927	1.54764	1.46441	1.2327	1.44269	1.82003	1.44642	1.49297
2-methylmalonylcarnitine (C4-DC)	1.26596	1.26131	1.20651	0.871085	1.23746	1.02591	0.974092	0.578515	1.18169	0.628436	0.526208	0.534998	0.608016	0.578942	0.834747	0.376043	0.618836	0.783232	0.845669	0.56535
hydroquinone sulfate	1.35363	0.499899	0.946538	0.653233	0.50361	2.18045	2.3304	1	2.84022	1.82741	0.499899	0.538428	0.499899	0.499899	0.499899	0.499899	0.499899	0.499899	0.499899	0.499899
catechol sulfate	2.8369	0.38469	3.32802	1.23012	1	1.46981	2.0122	0.996369	1.07447	1.28964	3.14172	7.54286	2.37631	3.65585	5.97515	4.60454	2.58615	2.22871	2.48495	3.54732
cholesterol sulfate	1.04484	0.844447	1.01684	0.894214	0.876195	1.00101	0.746786	0.968091	0.918532	0.810661	1.09114	1.02043	0.989775	1.06729	0.878222	0.812043	0.842442	1	0.929299	1.02815
7alpha-hydroxy-3-oxo-4-cholestenoate (7-Hoca)	0.173331	0.173331	0.173331	0.173331	0.365182	0.173331	0.292279	0.173331	0.560268	0.173331	0.609417	0.813823	0.644516	1.96729	1.30374	1.0946	1.37325	0.61562	0.608848	0.99828
N-acetyl-aspartyl-glutamate (NAAG)	1.21644	1.93922	1.7482	1.60175	2.13146	1.46902	1.07543	1.33437	4.02528	1.79098	0.262793	0.262793	0.262793	0.262793	0.262793	0.262793	0.295041	0.434553	0.262793	0.262793
tetradecanedioate (C14-DC)	0.912163	0.895094	1.18704	1.08249	0.673716	0.73672	0.881883	0.631933	1.05448	0.839211	0.81678	0.5943	0.561662	1.06577	0.693533	0.843981	0.881849	0.757006	0.535155	0.468573
hexadecanedioate (C16-DC)	0.985587	0.909964	1.17236	1.15612	0.667824	0.596177	0.811968	0.712999	0.839166	0.702832	0.596177	0.596177	0.596177	0.632546	0.602928	0.814221	0.890442	0.748879	0.596177	0.596177
1-myristoylglycerol (14:0)	0.824813	1.69321	0.971496	1.65072	1.28839	0.725938	1.20611	1.04628	1	0.878342	0.181599	0.142509	0.309983	0.134795	0.218772	0.140028	0.240038	0.25064	0.248498	0.193322
2-dimethylaminoethanol	0.815008	0.986318	0.727328	0.798045	0.899235	0.766025	0.770368	0.715601	0.590012	0.722659	1.15503	1.21098	1.09876	1.37411	1.11017	1.21993	1.29523	1.13637	1.14885	1.21764
cyano-alanine	0.164425	0.279173	0.250033	0.181802	0.34813	0.118166	0.194803	0.238712	0.292059	0.215629	1.88311	2.00503	1.86073	1.95703	2.9785	2.00043	2.11194	2.46977	2.43072	3.41036
1-arachidonoyl-GPI (20:4)*	1.04075	0.763837	0.673204	1.09391	0.892767	0.38577	0.680939	0.769656	0.862325	0.826146	0.814364	0.637825	1.03796	0.952988	0.91972	0.63557	0.896703	0.847747	0.873912	0.849916
1-ribosyl-imidazoleacetate*	1	1.60757	1.13135	1.11101	1.9499	1.80843	1.18041	1.06993	1.89561	1.31847	0.35256	0.479634	0.447922	0.232908	0.643039	0.239382	0.283503	0.342368	0.532981	0.68317
3,4-dihydroxybutyrate	1.71389	1.6674	2.14516	1.63783	1.40278	1.6741	1	0.950394	1.51625	1.28237	0.621331	0.868603	0.631757	0.56559	0.861749	1.07102	0.891645	0.693017	0.793114	0.367145
N6-acetyllysine	0.642772	0.825891	0.834676	0.688776	0.844009	0.504979	0.768642	0.660961	0.623994	0.720318	1.10235	1.23059	1.18997	1.6081	1.34182	1.60601	1.67543	1	1.40217	1.08091
dihomo-linolenate (20:3n3 or n6)	1.25866	1.11299	1.27372	1.66559	1.23469	0.829669	1	1.24103	1.02158	1.09966	0.454236	0.343315	0.597121	0.729507	0.52562	0.607837	0.927314	0.482373	0.457232	0.485438
pyrraline	0.0750456	0.261625	0.0750456	0.29447	1.78434	0.0750456	0.206407	0.0979093	0.166562	0.158083	8.42409	9.77996	9.51267	12.8331	6.66045	4.23758	5.6679	3.24016	9.18116	6.0446
N6-carboxymethyllysine	0.48004	0.736472	0.3743	0.506923	0.986523	0.275224	0.49394	0.272832	0.481729	0.343281	1.60501	1.55011	1.56678	1.84755	1.78819	0.987323	1.21204	1.4082	1.20029	0.984281
N6-carboxyethyllysine	0.534659	1	0.481776	0.520447	0.704641	0.293548	0.589317	0.341115	0.600277	0.438811	3.36839	3.86809	4.13224	4.70486	3.65028	2.71646	3.34106	3.48722	3.37618	3.26988
1-oleoyl-GPI (18:1)	1.22544	1	0.557946	1.08068	1.29351	0.428853	0.52914	0.767218	0.89502	0.691341	0.724794	0.467391	0.846364	0.509731	0.559987	0.53214	0.633876	0.533409	0.494296	0.484148
glycylisoleucine	0.491686	0.881082	0.714346	0.50575	0.950616	0.184868	1.03142	0.67271	0.508531	0.806348	0.625818	0.574664	1.23318	1.21739	1.66992	1.80297	3.62174	0.649583	1	0.587693
chiro-inositol	0.940288	0.745631	0.570789	0.478291	3.59319	0.668148	1	0.497089	0.209569	0.477414	10.8893	9.38258	8.32836	9.74122	11.3224	6.31485	4.20586	5.04899	8.32272	4.72064
1-stearoyl-2-arachidonoyl-GPC (18:0/20:4)	0.936471	0.850582	0.84613	0.945308	0.835299	1.01313	0.930796	1.06708	1.11509	0.912852	0.903831	0.938923	0.999956	1.00284	1.08165	1.01426	1.16253	1.02217	0.926071	0.946505
1-stearoyl-2-docosahexaenoyl-GPS (18:0/22:6)*	0.959614	0.675862	0.727639	0.681665	0.694451	1	0.901445	0.913185	0.858922	0.695038	1.36155	1.21413	1.59883	0.989027	1.48872	0.82828	0.72089	1.42663	1.50626	1.29838
glycosyl-N-stearoyl-sphingosine (d18:1/18:0)	1.28384	1	1.23262	1.09136	0.798038	1.38367	1.49525	1.38684	1.85709	1.35911	0.442592	0.477838	0.430745	0.522428	0.704149	0.73963	0.991892	0.53993	0.528475	0.4411
alanylleucine	1	1.83067	1.55011	1.28497	1.50353	0.62249	1.49374	1.70668	1.37398	1.70855	0.45028	0.446213	0.854635	0.718019	1.33977	0.931674	1.74639	0.51909	0.71622	0.514616
N-methylproline	1.46741	1.40837	1.38086	2.17064	1.44392	0.544902	0.543339	0.378847	0.325934	0.432734	10.7836	8.25392	5.01659	6.36298	0.941109	0.531637	0.630194	6.73678	1.05889	0.653215
2-docosahexaenoyl-GPE (22:6)*	0.985147	0.867803	0.718208	0.929577	0.770044	0.445768	0.563534	0.754035	1	0.685013	1.80746	1.24111	1.69945	1.51823	1.18757	1.57976	1.95687	1.42448	1.45217	1.46917
2-hydroxyglutarate	0.882261	1.36998	1.22615	1.40541	1.39899	0.693965	0.663556	0.808175	1.28993	0.74548	1	0.992961	0.795881	1.12303	1.00245	0.76674	0.944038	1.01524	0.989329	0.802682
tyrosine methyl ester	0.710959	1.36602	1.16129	0.901619	1.29105	0.45043	0.79629	1.04065	0.804313	1.22335	1.09885	1.16902	1.24563	0.727872	1.30583	0.947868	0.933511	0.951752	1.25252	1
5-methylthioribose**	2.34725	2.0338	2.29556	2.6273	2.22172	2.98953	1.84472	1.93685	2.19882	1.97081	0.468005	0.498873	0.420013	0.58639	0.686802	0.937236	0.969297	0.568674	0.705191	0.433691
sphingomyelin (d18:1/18:1, d18:2/18:0)	1	0.783837	1.06011	0.966635	0.931598	1.15085	0.998624	1.04189	0.918803	0.992631	0.757989	0.864173	0.727138	0.785864	0.764289	0.721223	0.713154	0.81618	0.728268	0.805522
N-acetyl-3-methylhistidine*	1.92333	3.40679	1.97328	1.7265	2.43042	1.73142	1.46712	1.88623	5.42702	2.16271	0.153706	0.140298	0.124952	0.124952	0.124952	0.124952	0.124952	0.334138	0.124952	0.134949
4-cholesten-3-one	0.679299	0.753617	0.823675	0.958146	1.37594	1.02224	1.0107	1.0184	0.700673	0.962153	1.09453	0.761556	0.92709	0.96367	1.29642	1.18874	1.54968	1.18402	1.55512	1.46577
homovanillate sulfate	1.13576	2.13497	1.29007	1.26151	1.13156	1.39196	0.875956	1.03678	2.85604	1.0615	0.0441026	0.108712	0.0441026	0.0543872	0.0692128	0.169444	0.11888	0.0441026	0.0441026	0.0441026
2S,3R-dihydroxybutyrate	5.13267	4.07113	6.01129	4.34479	5.67975	2.45246	2.16635	2.18783	2.97344	3.53569	0.862182	0.70256	0.880731	0.864282	1.0247	0.6775	0.853352	0.987936	0.773845	0.700399
2,4-dihydroxybutyrate	1.08514	0.788609	1.49509	1.12225	1	1.00089	0.828016	0.664582	0.727336	0.987912	2.35658	2.64503	2.33451	2.62868	2.9592	1.55321	1.98318	2.21661	2.76362	2.4587
2-oleoyl-GPS (18:1)*	1.95986	1.55982	0.631431	2.31037	1.13035	1.08144	0.896064	1.70654	1.15215	1.19501	0.689649	0.540854	0.857054	0.680131	0.700907	0.520811	0.797282	0.61506	0.615523	0.423757
2R,3R-dihydroxybutyrate	1.66589	1.93316	2.00024	1.47111	2.35545	0.702003	0.748352	0.841557	0.777252	1.09003	1.04476	0.877434	0.983703	1.0886	1.08459	1.02061	1.11808	0.969431	0.818921	0.923278
3-methylglutaconate	4.17286	3.34561	2.48984	3.00707	2.61755	2.06436	2.5509	1.3774	2.4297	1.79725	0.374528	0.564214	0.242618	0.351597	0.346158	0.385266	0.341707	0.421268	0.348837	0.299694
hydantoin-5-propionate	2.78718	2.79363	3.60522	3.58667	4.24786	3.34064	2.60021	2.686	6.00227	2.87145	0.60078	0.987158	0.523807	0.83388	0.500072	0.993395	0.790046	0.975809	0.70155	0.639619
sulfate*	2.83341	2.0852	2.97158	2.55869	0.909093	2.99476	2.38763	1.86592	2.43615	2.47682	0.342994	0.333103	0.429775	0.52737	1.26715	0.60591	0.78894	0.367908	0.649335	0.463941
4-hydroxyglutamate	1.19447	0.498597	0.728233	0.382619	1.57166	0.777019	1.20716	1.13344	0.344561	1.15652	1.31928	1.37704	1.1857	1.28754	1.45394	2.01337	1.64911	2.13133	1.61356	1.33109
homocitrate	3.05712	3.36412	1.15395	0.748884	2.97357	0.589982	1.15892	1.42729	1.25517	1.10766	0.0802066	0.0899361	0.140314	0.0665243	0.368469	0.142867	0.102896	0.110923	0.200605	0.119466
sedoheptulose	0.633916	0.38184	0.842582	0.594987	0.517683	0.636307	0.576893	0.599241	0.435069	0.445189	0.913112	1	1.28306	1.54959	1.15009	1.49997	1.90409	1.00854	1.19621	1.16799
gamma-carboxyglutamate	1.92585	2.10856	1.27547	0.722679	2.22517	0.791826	1.66173	1.48654	1.54518	1.01343	0.366731	0.325896	0.345945	0.276515	0.666638	0.47513	0.458297	0.418817	0.400097	0.389957
S-methylcysteine	0.706091	0.779793	0.709743	0.599017	1.03726	0.351764	0.546974	0.387953	0.546834	0.616103	1.52373	1.58879	1.79013	1.46749	2.4518	1.51349	2.14606	2.1117	1.9519	2.15983
nicotinamide N-oxide	1.05977	0.745435	0.928979	1.38454	1.01958	1.54545	1.22403	1.22797	0.9368	1.49467	0.790547	1.36562	0.742538	1.00729	0.627092	0.638089	0.472224	1	0.592581	0.937344
argininate*	2.9037	2.03102	3.53342	2.79273	1.68826	2.36289	2.40501	1.97913	2.0439	2.374	0.199702	0.298128	0.208384	0.177501	0.22564	0.204496	0.236238	0.197376	0.202476	0.191986
1-methyl-5-imidazoleacetate	5.21883	5.34172	4.1222	4.53576	6.15315	5.37963	3.4672	4.89714	6.18174	4.4052	0.471769	0.778088	0.295323	0.189935	0.461153	0.370436	0.503878	1.22335	0.473122	0.801921
(14 or 15)-methylpalmitate (a17:0 or i17:0)	1.62196	1.2244	1.17711	1.7596	1.40888	0.805311	0.897975	1.27951	1.357	0.986255	0.348493	0.288332	0.495491	0.495606	0.51712	0.671476	0.789779	0.38399	0.396806	0.348796
oleoyl-linoleoyl-glycerol (18:1/18:2) [1]	0.961101	1.32779	1.02257	1.60924	1.21161	1.09875	1.27009	1.02913	0.749491	0.85738	0.130282	0.127462	0.363362	0.192023	0.172894	0.288047	0.359513	0.205514	0.35512	0.166584
oleoyl-linoleoyl-glycerol (18:1/18:2) [2]	1.12506	1.45863	1.16403	1.50915	1.3032	1	1.12391	1.17094	0.976161	0.925883	0.247397	0.224943	0.522487	0.309583	0.245077	0.436471	0.504492	0.277525	0.500562	0.202762
N-oleoyltaurine	1.00576	0.86324	0.785044	1.3848	1.03333	0.399041	0.367756	0.64844	1.27293	0.501759	0.438154	0.265695	0.527426	0.54915	0.45695	0.505392	0.571554	0.320704	0.299491	0.3132
leucylglutamine*	0.975139	2.31628	1.84538	1.16429	2.25678	0.706452	1.62199	1.82717	1.35622	2.6157	0.587185	0.578587	1.07603	0.540928	1.37715	0.788713	1.44807	0.715815	1	0.616528
valylleucine	1.07882	2.12827	2.00412	1.52676	1.98533	0.634341	1.68839	1.69877	1.20271	2.30063	0.477802	0.491883	1.0328	0.539194	1.49578	0.794707	1.22815	0.4149	0.795452	0.394323
N-palmitoyltaurine	1.17571	1	0.463814	1.47236	0.762869	0.298096	0.364813	0.387474	1.12004	0.392517	0.470862	0.27452	0.717135	0.634658	0.442255	0.553979	0.810774	0.425015	0.397533	0.336667
N-stearoyltaurine	1.56272	0.90196	1	1.46191	1.12906	0.678395	0.478297	1.15979	2.29554	0.668138	0.572572	0.350964	0.457388	0.538569	0.586819	0.533309	0.772709	0.475768	0.350604	0.439936
2-O-methylascorbic acid	2.89528	3.54066	3.50533	2.64842	1.77777	3.908	2.51478	2.36929	2.60142	3.09276	0.368275	0.431015	0.375252	0.324877	0.466939	0.569542	0.596478	0.464141	0.386905	0.392821
isoputreanine	0.85968	1.45263	1.33224	1.03768	1.1995	0.718897	1.09618	1.09235	1.47633	1.28297	0.608451	0.663113	0.745408	0.992071	0.841271	1.23398	1.37641	0.629079	0.718287	0.668043
2-oxo-1-pyrrolidinepropionate	10.2313	7.46924	12.8897	6.32801	3.11911	8.56634	6.74986	4.2679	8.88124	4.58103	0.305892	0.273764	0.216961	0.13409	0.223792	0.222935	0.274905	0.432627	0.104467	0.284273
beta-citrylglutamate	1.19479	1.1687	1.04109	1.26063	1.27241	1	0.9295	0.98132	0.841242	0.975475	0.593249	0.486373	0.509157	0.77082	0.547963	0.970869	0.528419	0.52952	0.506466	0.679434
trimethylamine N-oxide	3.63792	2.373	3.35956	2.55622	1.02242	2.89761	3.20021	1.78501	2.20006	3.36003	0.747823	1	0.468316	0.388286	1.01006	0.782069	0.722756	0.610758	0.96577	0.989585
N6-methyllysine	1.81677	3.05575	2.16499	1.88058	1.44079	1.55413	1.80885	1.79992	2.61478	2.36108	0.765969	0.824026	0.638025	0.573931	1.19199	0.595582	0.787637	0.701763	0.838783	0.592696
equol sulfate	0.398454	0.784003	0.659251	0.877122	0.921605	0.405838	0.620855	0.997605	1.91916	1.02485	12.8807	13.9144	8.9492	11.1985	8.75497	8.41582	8.33647	11.8354	9.39861	9.08052
alanyllysine	0.617689	1.02958	1.05594	0.711142	1.35552	0.326295	0.89436	0.803112	0.889871	1.10015	0.361311	0.328802	0.481231	0.395933	0.803873	0.544696	1	0.379136	0.487188	0.410127
lysylalanine	0.927325	1.53424	1.50305	1.49562	1.05556	0.64969	1.49167	1.52817	1.49396	2.10767	0.455328	0.146418	0.764965	0.786298	1.3371	0.623155	1.80464	0.596826	0.86732	0.387332
phenylalanylglycine	0.949732	2.58786	1.74115	2.15742	1.47437	1.27289	2.13482	3.2786	2.64915	3.42746	0.48608	0.416006	0.914434	0.78693	1.16285	0.609007	1.00451	0.557539	0.711825	0.562886
phenylalanylalanine	1.23031	2.34486	1.83606	2.04179	1.48413	1.46781	1.974	2.71009	1.77246	2.96545	0.578958	0.407519	1	0.564756	1.32314	0.679172	1.28926	0.622727	0.822745	0.580597
tyrosylglycine	0.776171	2.64594	1.49666	1.68626	1.08778	0.957832	1.63834	2.38911	1.84634	2.91662	0.217875	0.217875	0.623162	0.217875	0.720488	0.217875	0.435688	0.217875	0.217875	0.217875
valylglutamine	0.743908	1.67353	1.45842	0.929668	1.71832	0.50912	1.26456	1.2853	0.84768	1.64721	0.975104	0.769833	1.04591	0.63423	1.45592	1.03117	1.7212	0.826422	1.07526	0.791241
valylglycine	0.513233	1.4682	1.40434	1.17868	1.10893	0.223756	0.866211	1.02855	1.15712	1.36038	0.352424	0.223756	0.671413	0.777899	0.681984	1.18878	1.98755	0.223756	0.638969	0.223756
mannonate*	3.43271	4.01154	3.44303	2.60454	1.66252	3.90668	2.46231	2.20081	1.86243	2.41873	0.182652	0.182652	0.182652	0.182652	0.182652	0.182652	0.182652	0.182652	0.182652	0.182652
lanthionine	0.274358	0.499404	0.483553	0.364078	0.632239	0.104101	0.306892	0.239513	0.26402	0.255015	1.31438	1.12717	1.56016	3.20367	1.51214	2.27462	4.24913	1.44306	1.47686	1.40409
equol glucuronide	0.330935	0.745864	0.547956	0.478315	0.340443	0.19495	0.238697	0.439884	1.29797	0.625667	3.15612	5.40237	2.09203	2.32025	2.51894	4.34216	2.58122	2.97988	2.13694	2.46357
(R)-3-hydroxybutyrylcarnitine	2.62473	3.59868	3.39418	3.2622	1.83038	1.00888	1.64366	1.39518	1.35558	1.73464	0.145076	0.180927	0.187554	0.435785	0.139571	0.603293	0.289826	0.245361	0.0885015	0.101561
N-octanoylglycine	0.221366	0.898866	0.70208	0.912636	1.31771	0.168595	0.585629	0.283516	0.883748	0.77009	1	0.871254	0.825939	1.04347	0.814169	0.711129	0.883231	1.22987	0.847857	0.780335
N-acetylcarnosine	1.37869	1.50533	2.04003	1.20227	2.11126	1.59182	1.47101	1.60253	1.71917	1.18584	1.07195	0.780572	0.834874	0.84566	1.03019	1.39943	1.50775	1	0.952875	0.898317
margaroylcarnitine (C17)*	1.31029	0.777534	1.40809	1.50727	1	1.08194	1.01017	0.792453	0.871049	1.01854	0.862655	0.871066	0.59778	0.940294	0.941378	1.07122	1.06726	1.12028	0.698449	0.95049
4-methylcatechol sulfate	1.73504	7.88908	2.60378	5.78248	1.19457	9.46042	7.51924	6.01656	8.61713	5.09481	0.944153	2.54741	0.844511	1.05585	1.27917	1.32596	1.38606	0.723644	0.685961	1.10011
2-aminophenol sulfate	4.81202	0.497978	3.77308	2.18169	1.09575	2.66968	3.04557	1.11683	2.95694	2.51818	2.73298	5.97901	1.66033	2.2707	3.967	3.26842	1.46951	1.75646	1.86163	2.92036
3-acetylphenol sulfate	9.238	5.52345	13.8137	12.4501	0.871293	10.6191	10.2898	2.63484	11.3039	13.3622	0.667188	2.54978	1.06492	0.800751	0.461533	0.729339	0.851866	1.04069	0.293132	1.17813
1-stearoyl-GPS (18:0)*	1.71022	1.3308	2.85173	2.69386	3.1026	2.02354	1.83657	2.41089	1.97032	2.42555	1.02006	0.876531	0.765017	0.954247	1	0.880551	1.02625	0.829516	1.15822	0.809874
sphingomyelin (d18:1/14:0, d16:1/16:0)*	1.08877	1.21588	1.21757	1.29086	1.18087	0.982907	1.06014	1.02632	1.16047	0.983785	0.736906	0.733585	0.716958	0.756871	0.71712	0.584438	0.665351	0.739324	0.745717	0.718674
3-hydroxyadipate	1.00018	1.32213	1.15777	1	0.776632	0.588986	0.325202	0.469722	1.51545	0.75096	0.0431925	0.0637453	0.0466082	0.0483445	0.104066	0.162349	0.184211	0.0772125	0.067744	0.0736884
N-delta-acetylornithine	1.15352	1.02373	1.47412	0.93705	1.20122	1.01636	0.941121	0.789741	0.996312	1.11958	2.44082	3.06918	2.12643	2.90098	2.79964	2.26199	2.17321	2.23558	3.20688	2.78616
S-(3-hydroxypropyl)mercapturic acid (HPMA)	6.05051	4.369	6.60795	4.05488	5.74371	7.1803	6.75345	5.71613	10.5321	6.32838	0.962263	1.21792	1.04902	0.270347	1.85437	0.267397	0.192416	1.83612	1.5021	1.26817
N2,N5-diacetylornithine	1.81866	2.41915	1.87346	1.6664	1.67827	1.76792	1.42129	1.3923	2.91239	1.60053	0.71129	0.957307	0.575454	0.574295	0.680527	0.515215	0.487638	0.904889	0.695986	0.722536
1-linoleoyl-GPS (18:2)*	1.90967	1.37958	0.955231	2.55329	1.47706	1	0.915606	2.06457	1.19999	1.58429	0.661409	0.593665	0.816266	0.725498	0.800694	0.449535	0.551321	0.856799	0.820756	0.872641
methionine sulfone	0.174159	0.174159	0.372295	0.191171	0.730299	0.174159	0.174159	0.44471	0.423432	0.301498	1.79086	1.94865	1.54739	1.28633	1.88453	0.973369	1.19355	1.94067	1.55408	1.45151
fructosyllysine	0.473973	0.64248	0.625448	0.574723	1	0.35875	0.559543	0.405121	0.539439	0.465555	2.75124	3.87635	2.96297	3.93075	3.23307	2.43289	2.58574	2.49173	3.20192	2.44953
N-methylpipecolate	1.45297	2.37443	1.27716	1.56065	1.89436	1.44435	1.51235	1.47729	3.07081	2.18119	0.439268	0.393167	0.290867	0.176215	0.482273	0.215278	0.204569	0.321096	0.384248	0.332743
O-sulfo-tyrosine	1.20072	1.27358	1.54815	1.0823	1.0072	1.05043	1.05148	0.84688	1.74268	1	0.199748	0.23285	0.244421	0.285627	0.345044	0.405627	0.418054	0.250868	0.228091	0.230994
1-oleoyl-GPG (18:1)*	1.21202	1	0.918798	1.21662	1.34836	0.587334	0.529786	1.10937	1.17381	0.671873	0.513613	0.264566	0.603956	0.560926	0.339511	0.344404	0.460817	0.409851	0.414986	0.595526
2-oleoyl-GPG (18:1)*	1.25966	1.10006	0.733619	1	0.783982	0.466398	0.572425	0.638773	0.781871	0.763289	1.01371	0.702002	1.06438	1.00404	0.727304	0.654032	0.722632	0.806261	0.721038	0.993371
1-palmitoyl-GPS (16:0)*	1.99986	1.47413	1.80865	2.97586	2.76992	1.08993	1	2.19866	1.92831	1.91719	1.06134	0.696528	0.803153	0.64802	0.802656	0.562048	0.655759	0.675937	0.903465	0.804108
N-linoleoyltaurine*	0.807964	0.829231	0.729664	1.08092	1.29172	0.342349	0.494124	0.574774	1.30501	0.606432	0.460716	0.408575	0.667791	0.88747	0.840751	0.764323	1	0.582317	0.558623	0.485577
N-linolenoyltaurine*	0.536799	1	0.744455	0.755835	1.25368	0.256173	0.37573	0.407121	0.976295	0.452543	0.415317	0.484037	0.641293	1.0388	0.792131	0.897484	1.17275	0.46422	0.606482	0.460156
N-arachidonoyltaurine	0.613261	0.200745	0.295277	0.323321	0.529839	0.190592	0.35571	0.293956	0.759283	0.231491	0.732272	0.527356	0.977942	1.53301	1.45679	1.25089	1.98207	0.677086	0.868585	0.74663
N-myristoyltaurine*	0.465971	0.923162	0.506351	0.534616	0.763323	0.181095	0.155788	0.253601	1.56838	0.155788	0.16112	0.155788	0.246873	0.223727	0.174662	0.214459	0.310748	0.155788	0.155788	0.155788
N-palmitoleoyltaurine*	0.76616	1.25753	0.797417	1.06749	1.07069	0.275731	0.353337	0.3945	1	0.31217	0.222764	0.155518	0.30466	0.421174	0.184418	0.286064	0.299319	0.151009	0.16883	0.166551
sphingomyelin (d18:2/14:0, d18:1/14:1)*	1	1.22198	1.35481	1.16714	1.39634	0.752298	0.934974	0.843736	0.821016	0.924767	0.594938	0.550416	0.620743	0.55584	0.53388	0.308669	0.458532	0.571314	0.583731	0.562444
7-hydroxycholesterol (alpha or beta)	0.929611	0.28868	0.887018	0.881002	0.481144	0.704381	0.471222	0.28868	0.555215	0.519707	1.17514	1.16222	1.1231	1.36366	1.32955	0.970076	1.41384	1.22757	1.52587	1.30934
6-hydroxyindole sulfate	3.40127	4.12454	4.20008	3.73221	1.51216	3.98647	3.95325	2.62471	8.32692	2.94481	0.819162	1	0.813574	0.664038	1.10324	1.6138	0.873977	0.401591	0.512037	1.65568
sphingomyelin (d18:1/20:1, d18:2/20:0)*	0.907306	0.775734	1.26573	1.09571	0.936645	1.04648	0.923635	0.921707	0.703515	0.936862	0.937409	0.955779	0.871969	1.04551	0.705941	0.838956	0.727849	0.890691	0.79869	0.943094
sphingomyelin (d18:1/22:2, d18:2/22:1, d16:1/24:2)*	1.83408	1.48979	1.9492	1.97124	1.65051	1.53874	1.71637	1.55266	1.48275	1.71652	0.86652	1.02516	0.938979	0.973094	0.837477	0.741424	0.913736	0.959564	0.773181	0.951552
sphingomyelin (d17:1/16:0, d18:1/15:0, d16:1/17:0)*	1.30711	1.15315	0.975315	1.21462	1.05061	1.04469	1.04792	1.19727	0.917257	0.949545	0.813499	0.933197	0.941785	0.965737	0.957136	0.685707	0.750413	0.975452	0.993475	0.885724
2-docosahexaenoylglycerol (22:6)*	1.351	2.07101	1.62431	1.54113	1.76092	1.22066	1.74525	1.70212	1.34477	1.62345	0.468904	0.298509	0.46111	0.22363	0.298863	0.295011	0.442542	0.4949	0.346415	0.326582
dopamine 3-O-sulfate	0.713919	1.1783	1.17122	1	1.5364	0.55898	0.87454	1.08067	0.99987	1.25641	0.765125	0.806768	0.942329	0.590587	0.821638	0.635581	0.833631	0.842362	0.913273	0.705147
3-hydroxyhexanoate	0.73478	0.635546	1.02806	1.09347	1.1459	0.450405	0.914034	0.443826	1.60614	0.550736	0.481432	0.277739	0.277739	0.63705	0.277739	0.720313	0.599821	0.277739	0.503072	0.277739
C-glycosyltryptophan	1.3793	1.68672	1.68238	1.32669	1.28844	1.6951	1.39691	1.29183	1.78801	1.45947	0.566238	0.603977	0.667798	0.564377	0.792094	0.614864	0.739599	0.671633	0.579586	0.615388
adipoylcarnitine (C6-DC)	1.91655	3.62796	2.7784	1.7886	3.88503	0.746538	1.2165	1.16366	2.90907	1.16627	0.462366	0.371315	0.402435	0.374219	0.221272	0.407255	0.609093	0.617011	0.22376	0.336019
suberoylcarnitine (C8-DC)	1.36487	2.00696	1.72905	1.55485	1.85261	1.01015	1.14298	0.800395	2.47574	0.846758	0.0672137	0.0973872	0.0672137	0.0672137	0.0672137	0.0672137	0.197642	0.189635	0.0672137	0.0672137
4-hydroxyphenylacetate sulfate	5.89796	5.74353	6.23688	3.60029	8.93719	3.97356	1.35616	2.09144	3.07563	6.43421	0.23088	0.324187	0.206737	0.192972	0.176778	0.550834	0.370223	0.194519	0.194931	0.307711
3-hydroxyphenylacetate sulfate	4.21988	1.67121	2.69781	1.66791	1.7335	1.68	2.27239	1.09989	3.35355	1.98767	0.18414	0.315773	0.163077	0.131598	0.131598	0.300228	0.228355	0.216949	0.131598	0.17477
indoleacetylglycine	2.23193	3.32984	1.89553	2.63926	1.91341	1.38321	2.17987	1.2575	5.49795	2.04063	0.401749	0.726363	0.412085	0.441636	0.396781	0.55341	0.46557	0.465805	0.36493	0.458275
1,2-dilinoleoyl-GPC (18:2/18:2)	0.947005	1.02283	0.920566	1.07935	1.29042	1.0101	1.08072	1.14152	1.09184	1.12162	0.444629	0.53081	0.49401	0.497248	0.70974	0.54611	0.604654	0.5982	0.611905	0.547445
1-stearoyl-2-oleoyl-GPC (18:0/18:1)	0.960071	0.921207	0.845607	1.04726	0.827388	1.08217	1.08836	1.0647	0.999254	1	0.787177	0.848801	0.875432	0.998323	0.94858	1.13082	1.29319	0.856479	0.851012	0.781231
1,2-dioleoyl-GPC (18:1/18:1)	1.05564	1.12207	0.975701	1.27808	1	0.824532	0.986707	0.983064	0.924213	1.11434	0.6777	0.805982	0.811171	0.779484	0.750453	0.889252	0.933839	0.797659	0.639211	0.667496
1-palmitoyl-2-arachidonoyl-GPC (16:0/20:4n6)	0.869579	0.862112	0.744677	0.935964	0.936421	1.08841	0.999555	1.22739	1.34224	0.948769	0.93826	0.999057	1.09126	0.921651	1.22356	1.0176	1.18287	1	0.976358	0.887554
1-palmitoyl-2-docosahexaenoyl-GPC (16:0/22:6)	0.850804	0.755799	0.824967	0.787058	0.945968	0.790589	0.842341	0.834713	0.906168	0.764196	1.14267	1.03752	1.17056	1.13461	1.16666	1.16972	1.20589	1.09034	1.18654	1.06009
1-stearoyl-2-docosahexaenoyl-GPC (18:0/22:6)	0.75093	0.579358	0.651399	0.726193	0.791823	0.931543	0.897614	0.880311	0.984964	0.752747	0.901303	0.895728	1.10048	1.05202	1.19358	1.20229	1.30725	1.02433	1.09417	1
sphingomyelin (d18:1/17:0, d17:1/18:0, d19:1/16:0)	0.893644	0.800082	0.763007	0.910007	0.951981	1.11628	1.05053	1.27072	0.988942	0.89827	0.882368	0.978849	0.975458	1.04246	1.41254	1.08665	1.27823	1.06239	1.17049	1
oleate/vaccenate (18:1)	1.28713	1.13292	1	1.51458	1.06367	0.729972	0.85076	0.992027	0.942753	0.904865	0.366247	0.324626	0.55258	0.582471	0.425257	0.508574	0.636192	0.384229	0.391925	0.363717
indoxyl glucuronide	2.619	3.37484	4.15956	2.15541	1.07211	4.18757	2.49751	1.84043	4.30265	2.85398	1.0573	1.1462	1.15999	0.886687	1.29976	2.59827	1.34062	1.02846	1.20458	1.87244
phenylacetyltaurine	4.89139	5.4288	6.73796	3.41311	3.95511	5.3207	4.6925	3.46592	5.27641	3.01583	0.13498	0.165801	0.125886	0.134217	0.347146	0.915839	0.420227	0.139891	0.160189	0.296875
1-palmitoleoylglycerol (16:1)*	0.875394	2.04845	1.32639	1.82581	1.32207	0.759116	1	1.06983	0.471696	0.765825	0.12935	0.113968	0.322705	0.0920579	0.0812611	0.0769544	0.113159	0.125825	0.260653	0.0996462
palmitoyl dihydrosphingomyelin (d18:0/16:0)*	2.02731	1.53817	1.53357	1.66648	1.33772	1.67725	1.74799	1.82655	1.69708	1.40391	0.806672	0.881465	0.964733	0.872994	1.17879	0.745726	0.97806	0.935213	0.98211	0.759228
1-stearoyl-2-linoleoyl-GPC (18:0/18:2)*	1.04521	0.967237	1.03087	1.06812	1.04576	1.12243	1.17762	1.11892	1.12361	1.10756	0.60491	0.666833	0.666021	0.708684	0.873094	0.749857	0.793419	0.785757	0.751123	0.782553
1-oleoyl-2-linoleoyl-GPC (18:1/18:2)*	1	1.0427	0.96553	1.10588	1.12661	0.96349	1.00868	1.1257	1.13623	1.1012	0.507082	0.583941	0.569038	0.511821	0.587514	0.657359	0.677991	0.552941	0.481847	0.51515
1-palmitoyl-2-palmitoleoyl-GPC (16:0/16:1)*	0.978356	1.61051	1.08083	1.26387	1.05266	0.820819	1	0.856304	0.812356	0.88455	0.784448	0.723799	0.769908	0.678176	0.5429	0.623254	0.704336	0.582144	0.595115	0.57303
1-palmitoyl-2-dihomo-linolenoyl-GPC (16:0/20:3n3 or 6)*	0.820008	0.923799	0.89151	0.944329	0.955098	0.96972	1.16532	0.911095	0.854943	0.930386	1.49082	1.49566	1.56151	1.48855	1.56104	1.3984	1.57393	1.40698	1.70708	1.72314
1-palmitoyl-2-arachidonoyl-GPE (16:0/20:4)*	0.809928	1	0.853239	0.842395	0.891262	0.913632	1.03939	0.959559	1.00672	0.882942	1.01488	0.885762	1.06824	0.990804	1.08384	1.14758	1.23093	0.945695	1.06896	0.982595
1-palmitoyl-2-docosahexaenoyl-GPE (16:0/22:6)*	0.735681	0.705938	0.68095	0.745935	0.69283	0.710977	0.914145	0.816955	0.9727	0.745223	0.995234	1.00357	1.07785	1	1.32142	1.16749	1.30248	1.14386	1.12873	0.999472
1-stearoyl-2-docosahexaenoyl-GPE (18:0/22:6)*	0.80643	0.63433	0.728114	0.738769	0.69737	0.813003	0.920399	0.832696	1.13105	0.814271	1	1.00017	1.13468	1.32978	1.20454	1.40374	1.61289	1.31525	1.12164	1.12837
1-palmitoyl-2-arachidonoyl-GPI (16:0/20:4)*	0.977865	1.02769	1.15396	1.06224	0.892466	1.00154	1.00676	0.992158	0.93633	1.03081	1.19487	1.12704	1.14342	1.16521	1.10541	1.23982	1.3873	1.0268	1.16371	1.08287
1-stearoyl-2-linoleoyl-GPI (18:0/18:2)	1.74435	1.82199	1.63083	1.96775	1.73501	1.67973	1.96788	1.52679	1.51233	1.59927	0.692373	0.84436	0.812821	1.00489	1.02839	1.09022	1.33055	0.982824	0.938718	0.868819
1-(1-enyl-stearoyl)-2-arachidonoyl-GPE (P-18:0/20:4)*	0.837528	0.713818	0.694162	0.876868	0.686375	1.02093	1.01908	1	1.07303	1.02282	0.7805	0.824803	0.862186	0.919811	1.11991	1.17334	1.34548	0.968261	0.870211	0.897538
1-(1-enyl-palmitoyl)-2-docosahexaenoyl-GPE (P-16:0/22:6)*	0.882912	0.819045	1.04853	0.864812	0.952769	0.750231	0.939501	0.760273	0.84837	0.920075	1.30859	1.23379	1.27436	1.21013	1.05823	1.24026	1.20988	1.30009	1.27706	1.29862
1-(1-enyl-palmitoyl)-2-oleoyl-GPE (P-16:0/18:1)*	1.01927	0.922281	0.883854	0.926262	1	0.887672	0.975895	0.903667	0.745323	0.970348	1.24278	1.16151	1.38708	1.46411	1.25586	1.59298	1.73665	1.23645	1.28137	1.21636
1-palmityl-2-arachidonoyl-GPC (O-16:0/20:4)*	0.976314	1.09565	1.3953	1.0408	1.01424	0.872011	0.932277	0.82836	0.989853	1.02725	1.10985	0.942109	1.10709	1.09891	0.778799	1	1.02674	0.92415	0.894217	1.17035
sphingomyelin (d18:0/18:0, d19:0/17:0)*	2.10102	1.09034	1.57067	1.77631	1	2.01196	2.06356	1.76295	2.10749	1.34504	0.550116	0.722211	0.604593	0.617333	1.0464	0.804277	1.26465	0.723772	0.618768	0.574049
lactosyl-N-palmitoyl-sphingosine (d18:1/16:0)	1.42515	1.49713	1.60597	1.17915	0.969736	1.44751	1.64163	1.56927	1	1.39027	0.882223	0.765271	0.756034	0.790794	1.90688	1.3404	1.86238	0.790692	1.13607	1.27451
1-pentadecanoyl-2-linoleoyl-GPC (15:0/18:2)*	1.23096	1.54303	0.964557	1.39723	1.70488	1.27724	1.32493	1.5733	1.4661	1.398	0.517321	0.68254	0.766656	0.655367	1.27951	0.808226	0.925679	0.865371	1	0.623827
1-margaroyl-2-oleoyl-GPC (17:0/18:1)*	0.931907	0.852696	0.602349	0.856523	0.895627	0.991611	1.09496	1.0935	1.23039	0.929655	0.785689	0.916587	1	1.05114	1.41366	1.31952	1.70455	0.933655	1.01044	0.862931
1-margaroyl-2-linoleoyl-GPC (17:0/18:2)*	1.12354	1.2534	0.80852	1.25461	1.26582	1.13189	1.22957	1.3973	1.27524	1.14527	0.555291	0.710451	0.704061	0.703187	1.15546	0.805988	1.02468	0.854444	0.901938	0.710918
myristoyl dihydrosphingomyelin (d18:0/14:0)*	1.53399	2.13096	1.1443	1.81719	1.14458	1.26756	1.19474	1.4086	1.78588	1.38102	0.40419	0.40419	0.40419	0.40419	0.560501	0.40419	0.40419	0.40419	0.40419	0.40419
phenylacetylglutamate	1	1.4696	1.04339	0.815445	0.54974	0.71758	0.80821	0.432646	1.17061	0.688074	0.103009	0.103009	0.103009	0.103009	0.103009	0.103009	0.103009	0.103009	0.103009	0.103009
1-stearoyl-2-dihomo-linolenoyl-GPC (18:0/20:3n3 or 6)*	0.757715	0.643917	0.587983	0.739896	0.632369	0.895124	0.95246	0.862653	0.779712	0.766551	1.04967	1	1.1935	1.11242	1.46059	1.09452	1.50006	1.08133	1.21007	1.06031
palmitoyl-linoleoyl-glycerol (16:0/18:2) [2]*	0.884684	1.52829	1.05627	1.31657	1.25658	1.15093	1.18784	1.16697	0.909143	1	0.353169	0.2968	0.468188	0.332717	0.317574	0.437646	0.521568	0.404296	0.474879	0.325542
1-palmitoyl-2-oleoyl-GPI (16:0/18:1)*	1.38013	2.08608	1.26404	1.79729	1.32733	1.06749	1.29327	1.00371	0.993466	1.00329	0.754352	0.856169	1.00035	0.954679	0.781275	1	1.15884	0.718161	0.843669	0.735908
1-stearoyl-2-docosahexaenoyl-GPI (18:0/22:6)*	1.14101	0.799333	0.977521	1.11004	0.822604	1.43524	1.44289	1.13309	1.09581	0.990283	1.14575	1.07382	1.50526	1.48672	1.41237	1.48181	1.76879	1.33392	1.28984	1.223
1-(1-enyl-palmitoyl)-2-linoleoyl-GPE (P-16:0/18:2)*	1.12469	0.966464	1.19545	0.926199	1.08856	1.02152	1.05465	0.988202	0.921127	1.16414	0.958172	1.01559	1.0526	1.01937	1.16832	1.28193	1.23725	1.16385	1.09865	1.16352
1-palmitoleoyl-2-linoleoyl-GPC (16:1/18:2)*	1.03495	1.71169	1.04449	1.47215	1.22177	0.949256	1.09847	0.942877	0.873733	1.04516	0.51389	0.527536	0.568164	0.494621	0.271621	0.508254	0.584049	0.492286	0.56274	0.479798
1-pentadecanoyl-2-arachidonoyl-GPC (15:0/20:4)*	0.839321	0.771539	0.721121	0.992617	1.09376	1.19366	1.03153	1.19075	1.2107	1.11484	0.830629	0.911521	1.08298	1.04195	1.48619	1.28095	1.15045	1.10014	1.29506	0.963065
1-margaroyl-2-arachidonoyl-GPC (17:0/20:4)*	0.815429	0.740343	0.642858	0.938263	0.916872	1.13982	1.07843	1.21236	1.21494	1.12505	0.715433	0.880582	0.95289	0.911827	1.23679	1.22555	1.07695	1.00852	1.025	1.02683
1-arachidoyl-2-arachidonoyl-GPC (20:0/20:4)*	0.847975	0.602677	0.580384	0.963417	0.473643	1.02911	1.31387	0.849263	0.838417	0.935867	0.781784	1.07341	1.05822	1.15556	1.47059	1.28923	1.54421	1.21958	1.17987	1.15179
1-oleoyl-2-docosahexaenoyl-GPC (18:1/22:6)*	0.859248	0.832438	0.845904	0.87599	1.01354	0.813175	0.935595	0.881522	1.08159	0.825036	0.904469	0.8791	1.09245	0.958174	1.04984	1.0185	1.08557	0.846986	0.945261	1
1-linoleoyl-2-arachidonoyl-GPC (18:2/20:4n6)*	0.748539	0.731086	0.722239	0.857221	0.840108	0.88357	0.944788	0.963644	1.0051	0.911887	0.862986	0.97184	0.995337	0.975257	1.096	1.09838	1.24564	1.11761	0.976163	1.01973
1-linoleoyl-2-docosahexaenoyl-GPC (18:2/22:6)*	0.893384	0.759715	0.787573	0.798444	0.921132	0.799917	0.975958	1	0.987619	0.836822	0.80632	0.930809	1.01258	0.993589	1.14591	0.998311	1.24707	1.05726	1.05204	1.07345
1-palmityl-2-linoleoyl-GPC (O-16:0/18:2)*	0.9974	1.10345	1.36996	0.980892	1.1708	0.745685	0.866997	0.729665	0.578719	0.941907	1.21847	1.15323	1.04403	1.36333	0.768814	1.12404	0.95593	1.11048	1.11737	1.27965
1-myristoyl-2-arachidonoyl-GPC (14:0/20:4)*	1	1.09839	0.910296	1.16702	0.910616	1.10163	1.20933	1.11431	1.62341	1.04342	0.616162	0.681155	0.813293	0.704158	0.831929	0.802684	1.19169	0.714711	0.640781	0.750889
1-stearoyl-2-docosapentaenoyl-GPC (18:0/22:5n3)*	0.955771	0.913663	0.796542	0.952302	0.814599	0.936235	0.904158	1.00153	0.904277	0.8814	1.2015	1.23687	1.44139	1.45759	1.37608	1.29877	1.5023	1.23682	1.12726	1.02564
1-stearoyl-2-adrenoyl-GPC (18:0/22:4)*	0.76456	0.631527	0.563881	0.810868	0.669149	0.966825	0.979968	0.922613	1.41874	0.689799	0.87755	0.89491	1.03535	1.09324	1.46282	1.29778	1.74282	1.00526	0.892557	0.850015
1-stearoyl-2-meadoyl-GPC (18:0/20:3n9)*	0.826854	0.709991	0.481103	0.725063	0.35227	0.716713	0.594402	0.679402	0.686571	0.558963	1.11296	1.16863	1.06508	1.32996	1.12472	1.08135	1.98384	0.879605	0.830156	0.878472
1-(1-enyl-palmitoyl)-2-palmitoleoyl-GPC (P-16:0/16:1)*	1.78196	1.54855	1.23849	1.49244	1.50995	1.00122	1.53095	1.05223	1.0364	1.38182	0.778526	0.96256	0.830196	0.668536	0.524023	0.70146	1.1951	0.679448	0.572259	0.497283
1,2-dipalmitoyl-GPI (16:0/16:0)*	1.1207	1.01988	1.07243	1.26011	0.651983	1.04907	0.970984	0.777969	0.605216	0.801982	1.36861	1.46365	1.51665	1.70909	0.901974	1.22953	1.4812	1.33754	1.25126	1.16101
1-stearoyl-2-dihomo-linolenoyl-GPI (18:0/20:3n3 or 6)*	1.32797	0.813462	1.14439	0.993156	0.76094	1.38263	1.44551	1.04908	0.621005	1	1.77539	1.80794	1.98023	2.37116	1.64908	1.95828	2.26284	1.97372	1.85938	1.87235
1-stearyl-GPE (O-18:0)*	2.06805	1.4069	2.02845	1.61613	2.11053	1.17733	2.00014	1.87065	1.60573	2.61558	1.01102	0.977111	0.990956	1.1783	1.2708	1	1.29484	0.935169	0.971172	1.07819
1,2-dipalmitoyl-GPE (16:0/16:0)*	0.762664	0.989858	0.84792	0.874862	0.825555	0.829823	0.870428	0.803321	0.836296	0.779731	1.24223	1.2473	1.28466	1.21381	1.15069	1.42411	2.02144	1.26671	1.25557	1.05486
1-stearoyl-2-dihomo-linolenoyl-GPE (18:0/20:3n3 or 6)*	0.846836	0.832471	0.821905	0.913334	0.824102	1.04166	1.2004	1.07847	0.911325	1.12551	1.19582	1.13344	1.20927	1.56125	1.38621	1.85448	2.41226	1.3179	1.37505	1.17304
1,2-dilinoleoyl-GPE (18:2/18:2)*	1.04346	1.3506	0.880135	1.14619	1.37557	1.41196	1.37257	1.81149	1.54933	1.33173	0.459844	0.558234	0.487141	0.418702	1	0.71488	0.801268	0.679592	0.613774	0.439761
1-oleoyl-2-arachidonoyl-GPE (18:1/20:4)*	0.881167	0.903351	0.752775	0.953373	0.824401	1.12395	1.11855	1.16028	0.968963	0.957816	0.903775	0.810371	1.00989	1.00689	1.06269	1.186	1.16923	0.928937	0.977042	1.02963
1-oleoyl-2-docosahexaenoyl-GPE (18:1/22:6)*	0.914673	0.923225	0.916667	0.968722	0.885238	0.798387	1.0624	0.933096	0.96661	0.926037	1.16587	1.20616	1.30524	1.18562	1.32526	1.30175	1.30266	1.32414	1.21426	1.27859
1-linoleoyl-2-arachidonoyl-GPE (18:2/20:4)*	0.975181	1.05669	0.795786	0.993091	0.930984	1.37245	1.18759	1.42172	1.18626	1.16353	0.79651	0.796839	0.900269	0.906652	1.16769	1	0.994977	0.938	1.03676	0.893244
1-linoleoyl-2-docosahexaenoyl-GPE (18:2/22:6)*	0.747709	0.814008	0.845636	0.885652	0.935617	0.870755	1.15605	1.02575	1.2301	0.931485	0.75976	0.778395	0.898902	0.867396	1.07532	1.22368	1.33086	1	1.00175	0.945535
1-linoleoyl-GPG (18:2)*	1.16813	0.955999	0.790676	1.24044	1.07369	0.689341	0.802334	1	0.916497	0.936727	0.499974	0.341473	0.560122	0.671966	0.502599	0.372001	0.422598	0.533733	0.519746	0.731485
isocitric lactone	3.82126	5.68786	5.23476	5.36956	2.3268	5.7773	3.40022	3.3423	6.23854	6.22525	0.320733	0.812024	0.573692	0.375354	0.989506	1.0148	0.25668	0.743578	0.469822	0.339774
(S)-3-hydroxybutyrylcarnitine	2.03544	2.1459	2.4962	2.49583	1	2.21467	1.81141	1.82213	1.25736	2.20985	0.29658	0.479049	0.666268	0.708383	0.322034	0.736918	0.355124	0.399335	0.355374	0.208178
glycosyl-N-palmitoyl-sphingosine (d18:1/16:0)	1.76558	2.26224	2.07966	2.03276	1.55891	2.38829	2.44369	2.94492	1.85538	2.19622	0.836386	0.718525	0.882296	0.81181	0.958238	1.05052	1.14746	0.712339	0.953833	0.887325
ascorbic acid 2-sulfate	1.41395	3.05977	2.42928	2.09421	1.35649	2.7553	1.696	1.46009	2.73011	2.26288	0.127376	0.160733	0.153303	0.0811386	0.172697	0.0917953	0.105854	0.202682	0.101618	0.113059
1-linoleoyl-2-linolenoyl-GPC (18:2/18:3)*	0.975021	1.56467	0.928655	1.16159	1.18212	0.900728	0.960453	1.16492	1.09991	1.04471	0.404436	0.542429	0.418916	0.381463	0.685326	0.444226	0.630122	0.561898	0.663765	0.487618
1-palmitoleoyl-2-linolenoyl-GPC (16:1/18:3)*	0.94839	1.78543	0.956667	1.3838	1.41332	0.859633	0.936383	1.0585	1	0.958072	0.29933	0.361003	0.351347	0.311489	0.363989	0.292644	0.350714	0.322985	0.392835	0.300457
1-oleoyl-2-dihomo-linolenoyl-GPE (18:1/20:3)*	0.822587	0.818751	0.696613	0.635423	0.597183	0.85688	0.667179	0.477328	0.330187	0.397765	1.07537	1.05728	1.07848	1.09819	1.25766	1.13712	1.36974	1.23516	1.24984	1.19336
1-linoleoyl-2-docosapentaenyol-GPC (18:2/22:5n3)*	1.24511	0.943121	1.58039	1.04967	1.01262	0.981833	1.3599	1.16557	1.00067	1.09715	0.609014	0.547786	0.52993	0.509208	0.708278	0.679845	0.839425	0.721412	0.583077	0.614395
1-(1-enyl-oleoyl)-2-docosahexaenoyl-GPE (P-18:1/22:6)*	0.885586	0.80144	0.8415	0.857408	0.818049	0.95598	0.955467	0.839431	0.836031	0.831964	1.15503	1.04752	1.36786	1.32732	1.20905	1.35312	1.29252	1.13969	1.19171	1.33746
hexadecatrienoate (16:3n3)	0.9317	1.54562	2.05322	2.08419	1.40977	0.820613	1.0034	0.968776	1.2631	0.924575	0.165126	0.126377	0.164152	0.189278	0.157183	0.271046	0.367777	0.15319	0.148835	0.101628
hexadecadienoate (16:2n6)	0.952361	1.22028	1.4588	2.05047	1.57725	0.718015	0.973975	1.07319	1.11837	0.965644	0.101115	0.0901229	0.149222	0.172806	0.114835	0.176651	0.214399	0.139	0.115459	0.102592
1-linoleoyl-2-eicosapentaenoyl-GPC (18:2/20:5)*	0.932638	0.996887	0.883061	0.866452	0.823927	0.904824	0.879755	1.2447	1.05266	0.857424	0.833175	0.83845	0.807683	0.808486	1.18675	0.980339	1.36149	0.782803	1.08056	0.956993
1-linoleoyl-2-eicosapentaenoyl-GPE (18:2/20:5)*	0.725873	0.818205	0.501343	0.819771	0.626492	0.880615	0.776152	0.913374	1.04549	0.926407	0.606187	1.05183	0.883865	0.860433	1.53668	1.10684	1.33607	1.04691	1.29319	1.30582
palmitoleoylcarnitine (C16:1)*	0.86536	1.73933	1.12752	1.18422	1.94788	0.460864	0.87899	0.374435	0.483044	0.691177	1.35102	1.12932	0.713985	0.587944	0.565996	0.320331	0.464375	1.06743	0.703974	0.80582
2'-O-methylcytidine	0.498296	0.402334	0.439682	0.42194	0.660674	0.644508	0.622752	0.871973	0.818519	0.432273	0.898175	1.40904	1.05299	0.708972	1.14916	0.828002	0.705578	1.55123	0.989583	1.16925
palmitoyl-oleoyl-glycerol (16:0/18:1) [2]*	0.838389	1.52239	1.01033	1.35857	1	1.15707	1.28018	1.13372	0.765396	0.913627	0.349848	0.256458	0.453677	0.319525	0.289792	0.385464	0.477713	0.356907	0.332321	0.302847
oleoyl-oleoyl-glycerol (18:1/18:1) [2]*	1.2559	1.40813	1.18569	1.76975	0.918312	1	1.44527	1.17805	0.871671	0.913973	0.201737	0.22146	0.485787	0.237305	0.213143	0.323317	0.422993	0.196763	0.326518	0.132439
stearoyl-linoleoyl-glycerol (18:0/18:2) [2]*	1.12567	1.23661	1.16764	1.58381	1.12238	2.25949	1.90059	2.15241	1.33327	1.75891	0.373104	0.27241	0.46132	0.357395	0.572121	0.555988	0.984345	0.509488	0.487307	0.445649
linoleoyl-arachidonoyl-glycerol (18:2/20:4) [2]*	0.932508	1.3926	1.05979	1.08118	1.54652	2.02117	1.59647	1.78486	1.29678	1.15108	0.412111	0.222236	0.355102	0.177695	0.355753	0.308733	0.368569	0.417845	0.349204	0.357136
palmitoyl-arachidonoyl-glycerol (16:0/20:4) [2]*	0.9468	1.27457	1.01933	1.24517	0.948261	1.97889	1.57799	1.59769	1.11257	1.31222	0.648924	0.40404	0.629441	0.494302	0.689046	0.611446	0.838668	0.629149	0.581272	0.659424
linoleoyl-linolenoyl-glycerol (18:2/18:3) [1]*	0.917584	2.53252	1.20454	1.92744	2.18899	1.52099	1.37287	1.55891	1.03339	1.31629	0.1712	0.108119	0.30207	0.165875	0.169404	0.222384	0.272736	0.180088	0.414703	0.0586007
linoleoyl-linolenoyl-glycerol (18:2/18:3) [2]*	1.16628	4.31102	2.00491	2.84191	3.47556	1.63674	1.65702	2.32561	1.57637	2.13382	0.157432	0.240697	0.391103	0.199521	0.189875	0.342105	0.398784	0.197939	0.550348	0.10516
linoleoyl-docosahexaenoyl-glycerol (18:2/22:6) [2]*	0.705745	1.25975	1.44381	1.0718	1.56755	1.49966	1.59295	1.65598	1.48737	1.25829	0.169732	0.0795636	0.0993316	0.0627602	0.125685	0.110989	0.10378	0.155358	0.12953	0.168312
linolenoyl-linolenoyl-glycerol (18:3/18:3) [2]*	0.507767	2.67551	0.804663	1.31134	1.73361	0.939466	0.581646	1.08896	0.436075	0.885665	0.275864	0.275864	0.275864	0.275864	0.275864	0.275864	0.275864	0.275864	0.275864	0.275864
diacylglycerol (14:0/18:1, 16:0/16:1) [2]*	0.773217	2.42257	1.24752	1.55597	1.22255	1	1.0876	1.02908	0.729687	0.916382	0.377595	0.281498	0.336754	0.260792	0.161025	0.257718	0.263285	0.246292	0.25778	0.242397
oleoyl-arachidonoyl-glycerol (18:1/20:4) [2]*	0.950055	1.31592	1.01731	1.31741	1.0711	1.65274	1.54135	1.592	0.951347	1.27544	0.503588	0.310911	0.443579	0.37023	0.49877	0.552246	0.629746	0.477513	0.450362	0.509506
diacylglycerol (16:1/18:2 [2], 16:0/18:3 [1])*	1	2.22785	1.33269	1.72596	1.62212	1.09984	0.876151	1.10321	0.840434	1.07392	0.189919	0.192489	0.322872	0.242522	0.0996665	0.238365	0.233908	0.132706	0.308784	0.106507
linoleoyl-linoleoyl-glycerol (18:2/18:2) [1]*	0.78144	1.24548	1.024	1.41402	1.79901	1.18069	1.26155	1.30061	0.869604	1	0.136476	0.108543	0.304075	0.155892	0.177774	0.242205	0.294749	0.216854	0.351036	0.169347
linoleoyl-linoleoyl-glycerol (18:2/18:2) [2]*	1	1.57411	1.33541	1.54282	1.96564	1.30068	1.35351	1.52	1.20944	1.25871	0.259662	0.214513	0.441877	0.262255	0.244135	0.467513	0.537903	0.310799	0.51682	0.2215
stearoyl-arachidonoyl-glycerol (18:0/20:4) [2]*	1.59173	1.20461	1.32525	2.07454	0.778465	3.92402	2.19322	3.46726	1.59505	2.77062	0.850614	0.562765	0.696394	0.622248	1	0.881495	1.07421	0.94514	0.865476	0.94484
1-oleoyl-2-arachidonoyl-GPI (18:1/20:4)*	0.989937	1.23055	1.08267	1.14377	1.35343	0.997541	1.01426	0.986821	0.913955	1.01061	0.710272	0.715365	0.7854	0.783905	0.739966	0.843868	0.843523	0.671365	0.741659	0.684407
1-stearoyl-2-docosapentaenoyl-GPI (18:0/22:5n6)*	0.742889	0.827956	1.01612	0.200933	0.601164	1.18959	1	0.779521	2.34784	1.02549	1.15051	1.35398	1.60497	1.76332	1.99814	2.06738	2.77923	1.73691	1.52493	1.15829
perfluorooctanesulfonate (PFOS)	0.880614	0.880614	0.880614	0.880614	0.880614	0.880614	0.880614	0.880614	0.880614	0.880614	0.880614	0.880614	0.880614	0.880614	0.880614	0.880614	0.880614	0.880614	0.880614	0.880614
1-stearoyl-2-docosapentaenoyl-GPS (18:0/22:5n3)*	1.00179	0.690513	0.940718	0.777216	0.670642	1	1.11799	0.806482	0.748049	0.783689	0.975672	1.02758	1.24189	1.01203	1.37252	1.0101	1.14125	1.16289	1.30007	1.17445
1-palmityl-GPE (O-16:0)*	3.26168	5.05677	4.62175	3.80448	4.14562	1.34572	3.11668	2.47156	2.0211	4.5141	0.944054	0.879897	0.922104	0.964806	0.898187	0.840288	1.05689	0.878076	0.925285	1.00855
1-stearoyl-2-dihomo-linolenoyl-GPS (18:0/20:3n3 or 6)*	1.05714	0.627787	0.756081	0.8748	0.596631	0.970966	0.982574	0.768662	0.590354	0.706351	1.10116	1.19488	1.54962	1.24831	1.72594	1.16604	1.40662	1.37802	1.36352	1.34531
1-palmityl-2-stearoyl-GPC (O-16:0/18:0)*	1.07373	0.672856	1.34133	0.990309	0.617218	0.944865	1.06244	0.655112	0.504235	0.866224	1.5427	1.8572	1.45941	2.40842	1.44784	2.37831	2.66283	1.81214	1.59597	1.97383
1-palmityl-2-palmitoyl-GPC (O-16:0/16:0)*	1.02974	1	1.33153	0.956448	0.969139	0.862872	0.819696	0.750039	0.553364	0.866609	1.62738	1.45727	1.4344	1.7066	0.918113	1.30158	1.28396	1.34041	1.35605	1.44495
1-(1-enyl-stearoyl)-2-docosapentaenoyl-GPE (P-18:0/22:5n3)*	0.892927	0.60032	0.797392	0.842689	0.620283	0.939531	0.751127	0.985507	0.662575	0.880901	1	1.20432	1.19638	1.43607	1.21367	1.48425	1.8093	1.3551	1.29103	1.38425
stearoyl-docosahexaenoyl-glycerol (18:0/22:6) [1]*	1.04274	0.830714	1.09286	1.40736	0.856083	3.30787	1.8733	2.79296	1.4844	1.75235	0.536084	0.234335	0.410292	0.379007	0.674524	0.357983	0.634993	0.555745	0.522782	0.666066
stearoyl-docosahexaenoyl-glycerol (18:0/22:6) [2]*	1.71511	1.32565	1.55515	2.07713	0.937424	4.51552	2.63415	3.88979	1.81165	2.61907	0.872659	0.476811	0.738914	0.580098	0.931331	0.763759	1	0.847721	0.843414	1.01233
palmitoyl-docosahexaenoyl-glycerol (16:0/22:6) [2]*	0.92556	1.24901	1.22047	1.18717	1.04476	1.84264	1.63519	1.66468	1.22499	1.23479	0.445255	0.260615	0.43731	0.305725	0.511326	0.398018	0.533098	0.435657	0.46077	0.464747
glycosyl-N-behenoyl-sphingadienine (d18:2/22:0)*	1.81606	1.79669	1.68276	2.25296	0.820098	2.44861	2.97534	2.36964	1.50408	1.9595	0.647898	0.964907	0.957058	1.13732	1.00455	1.62214	2.04138	0.822536	0.836638	0.974937
2-hydroxybehenate	3.78138	1.54801	1.38863	2.67446	1.85417	2.17264	1.23653	2.60438	2.37683	1.79837	0.65355	0.510608	0.761757	0.727053	0.565236	0.705914	0.722349	0.683794	0.539909	0.551112
myristoyl-linoleoyl-glycerol (14:0/18:2) [2]*	0.814313	1.85237	1.31943	1.41468	1.537	1	1.0462	1.21919	1.12731	0.937403	0.281987	0.224596	0.288285	0.200611	0.150671	0.233806	0.256475	0.199937	0.271123	0.158184
glycosyl ceramide (d18:2/24:1, d18:1/24:2)*	1.62004	1.80282	1.21623	1.83139	0.893222	2.66198	3.24965	2.59126	1.35432	2.12314	0.867221	0.86882	1.17878	1.24971	1.22594	1.84119	2.49188	0.915487	0.968675	0.902851
docosatrienoate (22:3n6)*	1.81323	1.34605	1.03421	2.12384	1	0.49417	0.852449	0.993894	0.974394	0.740685	0.42094	0.271505	0.611356	0.7759	0.412354	0.455055	0.557993	0.412878	0.257649	0.311788
sphingomyelin (d18:0/20:0, d16:0/22:0)*	2.58936	1.33963	2.21495	2.13091	1.43575	2.99576	3.10587	2.48477	2.3053	1.54324	0.79879	0.826238	0.868033	1	1.07585	1.36147	2.15895	0.932998	0.799541	0.726511
sphingomyelin (d18:2/18:1)*	1.77776	0.817778	1.24909	1.69734	1.24769	1.52898	1.12244	1.23811	1.27924	1.39852	0.232201	0.323199	0.232201	0.344306	0.320853	0.458357	0.613563	0.314788	0.334959	0.232201
sphingomyelin (d18:2/24:2)*	1.31746	1.06994	1.24705	1.15585	1.31399	1.26953	1.39242	1.39538	1.37407	1.32921	0.771776	1.00917	0.934214	0.759431	1.14552	0.854482	1.09724	1.16245	1.06163	0.963834
nervonoylcarnitine (C24:1)*	2.29196	1.30851	2.84817	2.38091	1.16589	1.80758	2.17761	2.05835	1.67363	1.72544	1.27015	1.12391	1.13939	1.07483	1.05565	1.59585	1.68906	1.40036	0.760999	0.855827
glycosyl ceramide (d18:1/20:0, d16:1/22:0)*	1.69895	1.25758	1.36196	1.6672	1.03259	1.52518	1.96287	1.49938	1.66775	1.45519	0.564169	0.748649	0.682743	0.802644	0.79449	1.19242	1.1688	0.57649	0.574915	0.639769
3-sulfo-palmitoyl-galactosylceramide (d18:1/16:0)	1.14781	1.11315	1.14804	0.926335	0.910008	0.926294	1.03749	1	0.625795	0.900672	1.07735	0.868156	1.14676	0.914501	1.28106	0.882411	0.930431	1.00616	1.21289	1.29861
N,N,N-trimethyl-5-aminovalerate	0.715921	0.576922	0.802216	0.592022	0.930404	1.39668	1.11466	1.29999	1.35247	0.861568	0.69453	0.643227	0.637819	0.570744	1.60821	1.25143	1.82326	0.875648	1.31115	1.59377
1-palmitoyl-2-pentadecanoyl-GPC (16:0/15:0)*	0.812671	0.907748	0.750935	0.855985	1.09526	0.857071	0.934407	0.974506	0.921917	0.855235	1	1.00698	1.13557	1.05909	1.34046	1.3245	1.46939	1.11575	1.31094	0.936599
2-butenoylglycine	2.22759	3.71362	3.12189	3.89982	2.18114	1.76867	1	1.73202	3.46748	1.92271	0.11764	0.175767	0.128685	0.171635	0.111737	0.408504	0.263417	0.152106	0.118456	0.107389
8-hydroxyoctanoylglycine	0.658541	1.80507	0.7965	1.08182	2.96805	0.0792797	0.247073	0.428543	3.82935	0.591086	0.219103	0.113749	0.121392	0.290295	0.179156	0.428973	0.515466	0.208167	0.0950259	0.0792797
2-hydroxyarachidate*	3.80074	1.68253	1.35012	2.68215	1.20091	1.76175	1.37569	2.03187	1.87421	1.65885	0.440844	0.517309	0.6371	0.781168	0.511279	0.543295	0.545313	0.547383	0.500007	0.463242
octadecenedioate (C18:1-DC)	0.632177	0.410564	0.833646	0.991856	0.542384	0.410564	0.410564	0.410564	0.682039	0.725538	0.79443	0.994912	0.640775	0.999317	1.03187	1.13927	1.13025	0.849198	0.659772	0.844894
heptenedioate (C7:1-DC)*	2.21289	1.78191	1.27912	1.32355	1.39901	0.674062	0.745764	0.481157	1.82885	0.825046	0.168025	0.196073	0.188661	0.185314	0.25492	0.420421	0.475207	0.312135	0.0917184	0.18464
glucuronide of C10H18O2 (12)*	0.0857708	0.0857708	0.0857708	0.0857708	0.0857708	0.0857708	0.0857708	0.0857708	0.0857708	0.0857708	0.0857708	0.0857708	0.0857708	0.0857708	0.0857708	0.0857708	0.0857708	0.0857708	0.0857708	0.0857708
3-hydroxybutyroylglycine**	2.40845	5.16854	3.3804	3.8378	2.58561	1.60536	1	1.61568	2.19627	2.29853	0.0742141	0.0710058	0.079034	0.0811927	0.0632417	0.192718	0.108493	0.0801218	0.0502621	0.0543344
N,N,N-trimethyl-alanylproline betaine (TMAP)	3.00311	3.87995	3.4078	3.11144	2.42231	2.87546	2.80676	2.45632	2.92038	2.58583	0.406869	0.444556	0.413487	0.450128	0.548114	0.591349	0.701323	0.526512	0.399006	0.462236
3-formylindole	0.667661	1.17024	0.694014	0.602581	0.632026	0.715448	0.663023	0.421513	1.05045	0.43423	0.881677	1.00557	0.980661	1.0568	1.05551	1.00412	1.00863	0.672454	0.875175	1.10245
1-(1-enyl-oleoyl)-2-docosahexaenoyl-GPC (P-18:1/22:6)*	0.953818	0.809749	1.36314	1	1.17338	0.805202	0.901837	0.762759	0.774876	1.08354	1.2155	1.19074	1.08747	1.43037	0.923612	1.45651	1.12461	1.46474	1.26504	1.69888
tetradecadienoate (14:2)*	0.889652	1.07389	1.32016	1.72735	1.63644	0.750493	1.13493	0.898971	1.06611	0.898046	0.147862	0.147399	0.196801	0.230013	0.22728	0.2526	0.397903	0.224851	0.184389	0.139265
N,N-dimethylalanine	1.01654	2.75349	1.55426	1.52693	1.31523	0.28357	1.51811	0.149781	0.210376	0.323248	2.46826	2.29511	1.82352	1.57091	0.922916	0.621751	0.697141	2.38026	0.768253	0.661834
3-indoleglyoxylic acid	1.26324	1.22333	1.17903	1.45381	1.29882	1.21439	0.967707	1	2.24469	1.01873	0.318031	0.318031	0.318031	0.318031	0.318031	0.318031	0.318031	0.318031	0.318031	0.318031
ethyl beta-glucopyranoside	0.717097	0.760642	0.675484	1.38339	0.880763	0.573715	0.717969	0.430066	0.665288	0.676576	1.34565	1.28304	1.34809	1.19186	2.7006	1.25884	1.67015	1	1.91482	1.42653
enterolactone sulfate	0.154246	0.437081	0.257961	0.208834	0.211608	0.154246	0.154246	0.154246	1.48917	0.154246	5.35062	4.46465	2.52964	3.62802	1.32237	1.71761	1.0518	2.09241	1.08774	0.948197
ascorbic acid 3-sulfate*	1.87432	2.30354	1.77728	1.80139	1.34818	2.03966	2.00619	1.40044	2.41359	1.50038	0.125452	0.1974	0.138294	0.124755	0.14317	0.202365	0.204098	0.198596	0.101989	0.15441
gamma-CEHC glycine*	0.116912	0.116912	0.116912	0.116912	0.116912	0.116912	0.116912	0.116912	0.116912	0.116912	3.10645	2.21149	2.24098	2.17887	1.60271	1.73699	0.807349	2.1044	1	1.19252
N-acetylhomocitrulline	1.55928	2.74446	2.77073	1.92027	2.45274	2.38034	1.47539	1.89298	4.24846	1.93692	0.971224	0.854804	0.533028	0.311049	0.928741	0.235033	0.235033	0.878353	0.689101	0.505667
N2-acetyl,N6,N6-dimethyllysine	2.61506	4.12458	3.06148	2.81028	1.77353	1.48405	1.64282	1.13555	1.69128	2.27217	0.869475	1.42216	0.810412	0.957786	0.805004	0.280494	0.0977438	0.741024	0.472208	0.497452
1-linolenoyl-GPG (18:3)*	0.739143	1.73831	0.915286	0.674305	1.16606	0.319452	0.485713	0.476593	0.621949	0.761229	0.789997	0.686604	0.842459	1.15856	0.903757	0.319452	0.461803	0.829708	0.978363	1.18748
1-heptadecenoylglycerol (17:1)*	0.738893	1.32846	0.944091	1.47673	0.963744	0.652918	0.764702	0.987628	0.745652	0.679608	0.0731888	0.0731888	0.286056	0.0731888	0.0845859	0.0731888	0.151651	0.0731888	0.251782	0.0731888
2-heptadecenoylglycerol (17:1)*	0.802892	1.66413	0.945513	1.38657	1.05209	0.503458	0.798519	1.16646	0.92336	0.886937	0.177796	0.159095	0.401083	0.159095	0.159095	0.159095	0.159095	0.159095	0.159095	0.159095
3-hydroxyhexanoylcarnitine (1)	1.96433	2.39135	1.56525	2.21824	1.11081	1.10509	1.37175	1.06872	2.00956	0.961867	0.799483	0.890151	0.678927	0.551081	0.380684	0.97511	0.67561	1.04597	0.447523	0.546239
3-hydroxyhexanoylcarnitine (2)	1.15379	2.26511	1.65031	1.58084	1.21628	0.491516	0.5941	0.519726	1.04196	0.78194	1.08526	1.0291	0.681452	0.705956	0.342323	1	0.722493	1.29931	0.501801	0.647153
2,3-dihydroxy-5-methylthio-4-pentenoate (DMTPA)*	2.18551	1.91751	2.20837	1.82231	2.66486	2.42585	1.749	1.49378	2.33689	1.72	0.358404	0.431706	0.298824	0.296571	0.385183	0.566259	0.583744	0.410744	0.270053	0.328662
carboxysuccinate	0.643865	0.558501	0.423615	0.234873	1.12618	0.34278	0.522885	0.511054	0.326824	0.359868	0.444689	0.507783	0.449542	0.366099	1.45594	0.763682	0.460257	0.476697	1.28829	0.722571
undecenoylcarnitine (C11:1)	0.756558	1.58773	0.819593	1.34686	0.814082	0.467649	0.56768	0.184006	1.01403	0.633658	0.184006	0.231917	0.184006	0.184006	0.184006	0.184006	0.184006	0.184006	0.184006	0.184006
levulinoylcarnitine	0.580453	0.97484	0.842631	0.644362	1.17695	0.23806	0.700185	0.331085	1.18213	0.477382	5.83932	4.71944	4.93102	5.13059	2.49438	3.15452	3.89895	6.64	4.47052	5.45972
3-hydroxydecanoylcarnitine	1.53972	1.19484	1.89436	1.7156	1.13628	1.38028	1.18549	1.0184	0.686665	1.00117	0.497222	0.590249	0.801371	0.400967	0.94242	0.29247	0.319249	0.597722	0.803919	0.334307
palmitoyl-sphingosine-phosphoethanolamine (d18:1/16:0)	4.10869	2.13109	3.17546	2.70742	1.73609	5.79813	3.63128	4.68832	3.44989	3.31859	0.525096	0.447246	0.609176	1.12691	0.447246	1.13884	1.45531	0.597051	0.447246	0.447246
picolinoylglycine	1.19579	1	1.14253	1.41692	0.935249	0.611153	0.772286	0.495931	2.01268	0.643231	0.0775351	0.219032	0.056893	0.056893	0.056893	0.100898	0.074672	0.112781	0.056893	0.056893
succinoyltaurine	3.70409	6.16203	1.87297	2.63114	1	2.75907	2.54095	0.856857	1.90199	2.38269	0.123742	0.1698	0.107028	0.136546	0.11354	0.246406	0.274537	0.158446	0.0616558	0.0782236
hexanoyltaurine	1.22845	3.76744	1.32555	2.77007	2.55589	1.34627	1.43541	1.56833	3.85522	2.01969	0.044756	0.0576831	0.0367155	0.0472083	0.0461291	0.259537	0.209343	0.0702022	0.0266524	0.0202763
phenylalanylhydroxyproline*	0.272391	0.272391	0.272391	0.272391	0.964567	0.272391	0.277761	0.272391	0.272391	0.272391	0.903447	1.22056	1.01327	0.920115	0.805737	0.97614	1.11765	1.38443	1.20351	0.634196
leucylhydroxyproline*	0.548392	0.482123	0.720551	0.511739	1.06555	0.682036	0.63956	0.587819	0.643667	0.542258	1.18887	1.16599	1.16577	1.23615	1.23258	1.42268	1.26798	1.37698	1.20565	0.943094
isoleucylhydroxyproline*	0.796324	0.716703	0.920213	0.781001	1.94567	0.892218	1.11825	0.821528	0.874622	0.970477	1.09409	1.12203	0.976742	1.23314	1.08532	1.27896	1.46197	1.36326	1.14292	0.99713
(S)-a-amino-omega-caprolactam	0.764194	1.09003	1.06639	0.804348	1.0718	0.468595	0.81133	0.871071	0.799898	0.921741	0.870042	0.865385	1.05362	1.34923	1.19329	2.01788	2.03182	0.72167	1.10052	0.80675
n-propanol glucuronide	0.889293	3.02133	1.32945	1.53564	1.43513	1.23963	0.864566	0.816091	1.49075	1.31317	0.0221766	0.0425439	0.0599194	0.0328148	0.0325289	0.0293423	0.0559046	0.051285	0.0221766	0.0244269
pentose acid*	2.22016	0.834634	1.53329	0.999615	3.30421	1.41842	1.55331	0.707571	1.28573	1.02145	1.75661	2.76469	1.69343	1.70131	2.38991	1.32733	1.292	1.57734	1.71238	1.13168
1-methyl-5-imidazolelactate	2.48734	4.25841	2.84898	3.18541	2.68423	3.10821	2.00601	2.30684	4.56327	3.34109	0.37034	0.389408	0.298593	0.189189	0.596932	0.214531	0.209129	0.389181	0.523319	0.549483
decadienedioic acid (C10:2-DC)**	0.492319	0.383244	0.685751	0.598059	0.184261	0.484243	0.184261	0.184261	0.440208	0.184261	0.184261	0.184261	0.184261	0.184261	0.184261	0.184261	0.184261	0.184261	0.184261	0.184261
N-acetyl-2-aminoadipate	1.68258	0.934832	2.61447	1.13293	2.15809	1.13771	0.601557	1.23228	3.09335	0.99326	0.0976107	0.120496	0.0436693	0.0372178	0.085249	0.0372178	0.0372178	0.0637648	0.0818047	0.0923542
3-hydroxyoctanoylcarnitine (1)	2.33595	2.15117	1.93831	1.86735	0.943981	1.8163	1.71644	1.12455	1.92852	1.47929	0.686989	0.677193	0.674788	0.990608	0.624496	1.16712	0.346864	0.750567	0.628383	0.626865
3-hydroxyoctanoylcarnitine (2)	1.62407	3.22818	1.78472	2.31271	1.40595	1.17324	1.35428	1.16716	2.04421	1.35055	0.498835	0.671659	0.775148	0.591078	0.512387	0.510074	0.343119	0.89077	0.308366	0.459893
N,N-dimethyl-pro-pro	1.53642	1.88985	1.60654	1.4544	1.81769	1.4101	1.28788	1.22612	1.72013	1.30662	0.298926	0.32239	0.359006	0.350524	0.459441	0.403799	0.449083	0.364513	0.338865	0.388414
Figure 5G	RNAseq data		GSE267650

## Sheet: Figure6
Figure 6C-E		RNA-seq data		GSE244941		https://github.com/hato-lab/A-to-I-edit					https://connect.posit.iu.edu/view_GY/
Figure 6G-I		RNA-seq data		GSE247727

## Sheet: Figure7
Figure7D		RNA-seq data		GSE244941		https://connect.posit.iu.edu/view_GY/					https://github.com/hato-lab/A-to-I-edit
Figure 7F		RNA-seq data		GSE244942		Reviewer token: otinkqkqdjypbav

## Sheet: Suppl Fig4
Suppl Fig 4A
	$WT_00h
	[1] 0.05 0.05 0.05 0.05 0.05 0.07 0.05 0.04
	$WT_04h
	[1] 0.82 0.77 0.80 1.15 0.99
	$WT_16h
	[1] 2.353468 2.013907 2.283105 1.321253 2.214553
	$WT_24h
	[1] 2.58 1.99 1.36 2.60
	$WT_36h
	[1] 3.85 3.57 2.73 3.17 1.70
	$WT_48h
	[1] 1.27 0.22 0.43 3.34 2.87
	$WT_72h
	[1] 2.47 2.09 0.16 0.84 2.52 3.00
	Analysis of Variance Table
	Response: unlist(my_values_list)
	Df Sum Sq Mean Sq F value Pr(>F)
	my_data$Group 6 29.360 4.8934 6.5609 0.0001508 ***
	Residuals 31 23.121 0.7458
	---
	Signif. codes: 0 ‘***’ 0.001 ‘**’ 0.01 ‘*’ 0.05 ‘.’ 0.1 ‘ ’ 1
	Dunnett's test for comparing several treatments with a control :
	90% family-wise confidence level
	$WT_00h
	diff lwr.ci upr.ci pval
	WT_04h-WT_00h -2.11125000 -3.3128228 -0.9096772 0.00093 ***
	WT_16h-WT_00h -1.81125000 -3.0128228 -0.6096772 0.00485 **
	WT_24h-WT_00h -0.83788303 -2.1285793 0.4528133 0.46447
	WT_36h-WT_00h -0.07868658 -1.2802594 1.1228863 0.99999
	WT_48h-WT_00h 0.51275000 -0.6888228 1.7143228 0.82870
	WT_72h-WT_00h -0.57458333 -1.7128705 0.5637038 0.70763
	---
	Signif. codes: 0 '***' 0.001 '**' 0.01 '*' 0.05 '.' 0.1 ' ' 1
Suppl Fig 4C
	$WT_000
	[1] 0.22 0.22 0.19 0.25 0.39
	$WT_00h
	[1] 0.31 0.09 0.22 0.11 0.16
	$WT_04h
	[1] 0.25 0.29 0.36 0.23 0.26
	$WT_16h
	[1] 0.27 0.25 0.26 0.27
	$WT_24h
	[1] 0.77 0.32 0.75 0.22 0.22
	$WT_36h
	[1] 0.28 0.26 0.28 0.35
	$WT_48h
	[1] 0.37 0.53 0.23 0.20 0.42
	$WT_72h
	[1] 0.21 0.14 0.29 0.21 0.11
	Analysis of Variance Table
	Response: unlist(my_values_list)
	Df Sum Sq Mean Sq F value Pr(>F)
	my_data$Group 7 0.27499 0.039284 2.449 0.04118 *
	Residuals 30 0.48123 0.016041
	---
	Signif. codes: 0 ‘***’ 0.001 ‘**’ 0.01 ‘*’ 0.05 ‘.’ 0.1 ‘ ’ 1
	Dunnett's test for comparing several treatments with a control :
	90% family-wise confidence level
	$WT_000
	diff lwr.ci upr.ci pval
	WT_00h-WT_000 -0.0760 -0.272987383 0.1209874 0.8856
	WT_04h-WT_000 0.0240 -0.172987383 0.2209874 0.9998
	WT_16h-WT_000 0.0085 -0.200436672 0.2174367 1.0000
	WT_24h-WT_000 0.2020 0.005012617 0.3989874 0.0877 .
	WT_36h-WT_000 0.0385 -0.170436672 0.2474367 0.9976
	WT_48h-WT_000 0.0960 -0.100987383 0.2929874 0.7366
	WT_72h-WT_000 -0.0620 -0.258987383 0.1349874 0.9535
	---
	Signif. codes: 0 '***' 0.001 '**' 0.01 '*' 0.05 '.' 0.1 ' ' 1
Suppl Fig 4D
	$WT_000
	[1] 2.77 3.63 2.92 3.18 3.61
	$WT_00h
	[1] 2.84 1.82 2.31 1.50 1.89
	$WT_04h
	[1] 2.66 3.10 3.71 1.88 3.24
	$WT_16h
	[1] 1.34 1.18 0.53 1.19 1.34
	$WT_24h
	[1] 2.19 1.35 2.04 0.63 0.64
	$WT_36h
	[1] 0.95 0.92 2.60 1.10 1.37
	$WT_48h
	[1] 1.98 2.62 2.37 1.12 2.57
	$WT_72h
	[1] 1.73 1.35 3.61 1.57 3.24 1.62
	Analysis of Variance Table
	Response: unlist(my_values_list)
	Df Sum Sq Mean Sq F value Pr(>F)
	my_data$Group 7 19.648 2.8068 6.3921 8.64e-05 ***
	Residuals 33 14.491 0.4391
	---
	Signif. codes: 0 ‘***’ 0.001 ‘**’ 0.01 ‘*’ 0.05 ‘.’ 0.1 ‘ ’ 1
	Dunnett's test for comparing several treatments with a control :
	90% family-wise confidence level
	$WT_000
	diff lwr.ci upr.ci pval
	WT_00h-WT_000 -1.150000 -2.171861 -0.12813915 0.05100 .
	WT_04h-WT_000 -0.304000 -1.325861 0.71786085 0.96384
	WT_16h-WT_000 -2.106000 -3.127861 -1.08413915 0.00012 ***
	WT_24h-WT_000 -1.852000 -2.873861 -0.83013915 0.00065 ***
	WT_36h-WT_000 -1.834000 -2.855861 -0.81213915 0.00074 ***
	WT_48h-WT_000 -1.090000 -2.111861 -0.06813915 0.07049 .
	WT_72h-WT_000 -1.035333 -2.013691 -0.05697606 0.07403 .
	---
	Signif. codes: 0 '***' 0.001 '**' 0.01 '*' 0.05 '.' 0.1 ' ' 1
Suppl Fig 4F
	Putrescine
	Log concentration (mM)	log AUC (LU*s)
	0.69897	4.60349	4.90423	4.73811
	-0.30103	4.21491	4.37581	4.36209
	-1.30103	3.33864	3.45197	3.40466
	-2.30103	2.32056	2.55558	2.4813
	-3.30103	1.39794	1.58546	1.55145
	Spermidine
	Log Concentration (mM)	log AUC (LU*s)
	0.69897	4.71364	4.87076	4.62695
	-0.30103	4.11945	4.2251	4.16477
	-1.30103	3.14774	3.30248	3.23249
	-2.30103	2.07482	2.35218	2.2982
	-3.30103	1.17898	1.40483	1.35603
	Spermine
	Log Concentration (mM)	AUC (LU*s)
	0.69897	4.7037	4.92789	4.74385
	-0.30103	4.49553	4.75275	4.50703
	-1.30103	3.60013	3.84539	3.85552
	-2.30103	2.53593	2.81538	2.82236
	-3.30103	1.72754	1.87099	1.9154
	L-ornithine
	Log Concentration (mM)	AUC (LU*s)
	0.69897	4.13861	4.20759	4.14727
	-0.30103	3.17284	3.24746	3.18099
	-1.30103	2.15534	2.24502	2.23147
	-2.30103	1.22011	1.29447	1.26717
	-3.30103	0.146128	0.361728	0.255273

## Sheet: Suppl Fig5
Suppl Fig5B
Metric: Phase Object Confluence (%)
		Column 1 AtoI_lock		Column 5 AtoI_unedit		Column 9 WT_unedit
Date Time	Elapsed	Column 1	Column 3	Column 5	Column 7	Column 9	Column 11	Column 1 (Std Err Img)	Column 3 (Std Err Img)	Column 5 (Std Err Img)	Column 7 (Std Err Img)	Column 9 (Std Err Img)	Column 11 (Std Err Img)
2023-01-19 11:29:00	0	3.65636	4.17596	4.96555	4.62851	3.84809	3.85275	0.167341	0.163171	0.249438	0.226261	0.252821	0.199449
2023-01-19 13:29:00	2	6.53239	7.10916	6.20076	5.94144	5.06442	4.98889	0.284145	0.232015	0.297454	0.275819	0.307729	0.265127
2023-01-19 15:29:00	4	6.57747	7.09631	6.7933	6.61518	5.26666	5.19886	0.303094	0.236687	0.314729	0.291159	0.299619	0.267323
2023-01-19 17:29:00	6	6.40881	6.91301	7.12881	6.93527	5.37322	5.23531	0.278989	0.225388	0.330181	0.287994	0.290639	0.275749
2023-01-19 19:29:00	8	6.62275	6.98141	7.3551	7.2625	5.55	5.44168	0.297765	0.221946	0.350274	0.300621	0.297315	0.270107
2023-01-19 21:29:00	10	6.95694	7.40989	7.61998	7.51771	5.88376	5.77871	0.3165	0.238959	0.357376	0.308227	0.309087	0.285237
2023-01-19 23:29:00	12	7.37655	7.87524	7.88952	7.85062	6.22099	6.09402	0.333815	0.263867	0.369371	0.312802	0.332893	0.303793
2023-01-20 01:29:00	14	7.80361	8.33046	8.25989	8.26907	6.58061	6.45509	0.351148	0.29291	0.40054	0.334272	0.345363	0.33999
2023-01-20 03:29:00	16	8.27171	8.79541	8.56786	8.65767	6.98238	6.86031	0.372455	0.291473	0.429596	0.351624	0.367329	0.355804
2023-01-20 05:29:00	18	8.75323	9.38134	8.90672	9.07737	7.38019	7.2452	0.390408	0.325149	0.42992	0.365275	0.401605	0.369783
2023-01-20 07:29:00	20	9.25341	10.0592	9.18917	9.45913	7.74629	7.72292	0.40696	0.354972	0.433175	0.378929	0.41804	0.379846
2023-01-20 09:29:00	22	9.87047	10.7371	9.6265	9.89187	8.0544	7.99536	0.435051	0.365065	0.452029	0.385748	0.433048	0.413
2023-01-20 11:29:00	24	10.516	11.3493	9.95697	10.3197	8.37159	8.33081	0.463664	0.39812	0.462777	0.386117	0.449392	0.421455
2023-01-20 13:29:00	26	11.1402	12.0503	10.3261	10.8401	8.60331	8.59231	0.500907	0.423736	0.473108	0.403835	0.473206	0.457861
2023-01-20 15:29:00	28	11.7749	12.8163	10.7841	11.2915	8.98555	8.8786	0.528106	0.453238	0.486443	0.412012	0.487355	0.47867
2023-01-20 17:29:00	30	12.6251	13.615	11.2847	11.7383	9.37527	9.25938	0.555657	0.502257	0.494	0.443847	0.516816	0.523823
2023-01-20 19:29:00	32	13.454	14.5429	11.8558	12.1809	9.6822	9.57834	0.587369	0.53548	0.529613	0.47085	0.55218	0.53296
2023-01-20 21:29:00	34	14.505	15.5619	12.3084	12.6857	10.1241	9.80969	0.644193	0.551386	0.559187	0.484592	0.571526	0.537857
2023-01-20 23:29:00	36	15.4056	16.7201	12.8529	13.2367	10.4587	10.0973	0.674541	0.603793	0.595726	0.499054	0.602822	0.531202
2023-01-21 01:29:00	38	16.4119	18.0214	13.4126	13.7773	10.897	10.5318	0.731782	0.638151	0.643551	0.539982	0.639184	0.553462
2023-01-21 03:29:00	40	17.591	19.0472	14.0268	14.4589	11.2936	11.0192	0.779061	0.667157	0.677845	0.575392	0.672201	0.577586
2023-01-21 05:29:00	42	18.9237	20.3142	14.609	15.261	11.9254	11.5065	0.834623	0.721638	0.699963	0.600591	0.730181	0.592729
2023-01-21 07:29:00	44	20.0349	21.7724	15.431	15.9637	12.377	11.8796	0.89082	0.79286	0.738715	0.603338	0.760104	0.615218
2023-01-21 09:29:00	46	21.3754	23.2481	16.1126	16.8161	12.898	12.296	0.934485	0.857828	0.770412	0.623878	0.80235	0.609313
2023-01-21 11:29:00	48	22.6744	25.0745	16.9365	17.6456	13.3938	12.7321	0.994628	0.934924	0.80293	0.659015	0.871685	0.641798
2023-01-21 13:29:00	50	24.4013	26.6935	17.7654	18.5813	14.061	13.3329	1.08221	1.00083	0.884991	0.66517	0.91422	0.671276
2023-01-21 15:29:00	52	26.087	28.7109	18.6055	19.4591	15.0049	14.0141	1.17419	1.0892	0.912899	0.69813	0.974549	0.702533
2023-01-21 17:29:00	54	27.8061	30.592	19.479	20.3366	15.9182	14.8933	1.24954	1.07367	0.954318	0.761652	1.03289	0.739868
2023-01-21 19:29:00	56	29.629	32.8053	20.3366	21.4255	16.9713	15.712	1.30015	1.08813	1.00985	0.804696	1.10555	0.778328
2023-01-21 21:29:00	58	31.509	35.073	21.32	22.4005	18.0498	16.6657	1.38997	1.20624	1.03727	0.862211	1.16923	0.843786
2023-01-21 23:29:00	60	33.5057	37.46	22.4206	23.497	19.2944	17.6288	1.48128	1.2459	1.07509	0.892979	1.24368	0.915935
2023-01-22 01:29:00	62	35.8048	39.4519	23.6905	24.7011	20.6472	18.717	1.55221	1.27484	1.13032	0.929599	1.3498	0.995781
2023-01-22 03:29:00	64	38.212	42.1542	24.8595	25.7939	22.1688	19.8575	1.65095	1.40098	1.18253	0.975346	1.47918	1.07739
2023-01-22 05:29:00	66	40.526	44.9403	26.1279	27.1682	23.8131	21.3224	1.72001	1.44162	1.23395	1.01767	1.58233	1.18437
2023-01-22 07:29:00	68	43.0224	47.633	27.4005	28.4525	25.6669	23.034	1.81023	1.51152	1.28279	1.0978	1.70044	1.28053
2023-01-22 09:29:00	70	45.4309	50.3728	28.8793	29.8214	27.7962	24.8407	1.85495	1.57739	1.33236	1.16985	1.82911	1.39762
2023-01-22 11:29:00	72	48.1859	53.0254	30.3655	31.4065	30.2297	26.7089	1.92281	1.60278	1.38131	1.20839	1.98722	1.48873
2023-01-22 13:29:00	74	50.6795	55.9881	31.8182	32.8625	32.7528	28.6574	1.99011	1.65018	1.40903	1.21135	2.11768	1.57338
2023-01-22 15:29:00	76	53.3132	58.9344	33.3257	34.4757	35.4536	30.7965	2.03962	1.68035	1.4313	1.24833	2.2687	1.69798
2023-01-22 17:29:00	78	56.0313	62.0009	34.8825	36.2261	38.2124	33.265	2.10357	1.67944	1.48704	1.30351	2.42511	1.8079
2023-01-22 19:29:00	80	59.0262	64.8622	36.5661	37.7915	41.4023	35.8898	2.17493	1.71028	1.54551	1.32374	2.53534	1.93292
2023-01-22 21:29:00	82	61.8929	68.0837	38.4695	39.6029	44.6452	39.0972	2.21501	1.72212	1.5847	1.38931	2.61966	2.01555
2023-01-22 23:29:00	84	64.6536	71.1447	40.375	41.7745	47.942	42.4189	2.24425	1.74188	1.6413	1.40988	2.67652	2.12844
2023-01-23 01:29:00	86	67.2675	73.7568	42.3687	43.8439	51.4168	45.6656	2.28397	1.74579	1.63645	1.5137	2.71249	2.22231
2023-01-23 03:29:00	88	69.9385	76.5928	44.5438	46.0939	55.3028	49.0561	2.27988	1.69572	1.6794	1.59438	2.77055	2.2536
2023-01-23 05:29:00	90	72.6598	79.2187	46.8062	48.3192	59.0531	52.4913	2.2749	1.63624	1.70433	1.62476	2.77852	2.24912
2023-01-23 07:29:00	92	75.2526	81.666	49.0982	50.6524	62.9242	56.301	2.24388	1.56637	1.74154	1.67568	2.75296	2.2947
2023-01-23 09:29:00	94	77.9879	84.296	51.262	53.297	66.5673	60.0891	2.21136	1.50544	1.75201	1.70571	2.69691	2.31687
2023-01-23 11:29:00	96	80.3525	86.5466	53.65	55.8171	70.0947	64.1822	2.19681	1.44233	1.75365	1.67305	2.58383	2.28512
2023-01-23 13:29:00	98	82.7917	88.653	55.7473	58.4297	73.4595	67.9407	2.09614	1.34813	1.73178	1.72806	2.44577	2.24822
2023-01-23 15:29:00	100	84.6936	90.5519	58.3932	60.9813	76.6372	71.7176	2.03741	1.23749	1.71898	1.76412	2.30929	2.19571
2023-01-23 17:29:00	102	86.6301	92.281	60.7078	63.5235	79.4637	75.0865	1.94176	1.10489	1.70437	1.7807	2.17444	2.13557
2023-01-23 19:29:00	104	88.2429	93.4981	62.8316	65.7789	81.9378	78.0987	1.84727	0.993395	1.69794	1.75897	2.06415	2.0104
2023-01-23 21:29:00	106	89.7456	94.6953	65.2376	68.2463	84.4138	81.1515	1.72182	0.897483	1.65682	1.77132	1.90254	1.92172
2023-01-23 23:29:00	108	91.034	95.6866	67.2591	70.4606	86.6685	83.8495	1.60788	0.756755	1.62489	1.72654	1.70995	1.78542
2023-01-24 01:29:00	110	92.2041	96.4744	69.4916	72.7864	88.6594	86.2256	1.50158	0.663012	1.57555	1.67953	1.56229	1.63791
2023-01-24 03:29:00	112	93.2551	97.2293	71.5476	75.0037	90.1619	88.2086	1.40873	0.567065	1.5578	1.64871	1.43286	1.5141
2023-01-24 05:29:00	114	94.0922	97.9427	73.5957	77.0205	91.5874	89.8828	1.32344	0.430794	1.51695	1.59251	1.29549	1.3964
2023-01-24 07:29:00	116	95.0096	98.3884	75.3217	78.7691	92.901	91.4228	1.2186	0.359021	1.45323	1.53798	1.15739	1.25389
2023-01-24 09:29:00	118	95.7448	98.7255	77.12	80.5809	94.0492	92.685	1.09027	0.292094	1.40396	1.46816	1.0364	1.16215
2023-01-24 11:29:00	120	96.3748	99.0475	78.7513	82.2019	95.0146	93.896	1.01875	0.235883	1.36526	1.41837	0.912097	1.05812
Suppl Fig 5F
	Measurement	Well	Group	Time	OCR	ECAR	PPR
	1	A01	Background	1.58	0	0	0
	1	B01	Control	1.58	44.67	41.54	73.87
	1	C01	Control	1.58	37.12	30.75	54.69
	1	D01	Control	1.58	47.38	46.99	83.57
	1	E01	Experimental	1.58	41.74	45.28	80.53
	1	F01	Experimental	1.58	41.73	50.16	89.21
	1	G01	Experimental	1.58	34.38	42.05	74.78
	1	H01	Background	1.58	0	0	0
	2	A01	Background	8.12	0	0	0
	2	B01	Control	8.12	40.62	43.25	76.92
	2	C01	Control	8.12	34.22	38.62	68.68
	2	D01	Control	8.12	43.96	52.55	93.46
	2	E01	Experimental	8.12	39.45	46.33	82.4
	2	F01	Experimental	8.12	39.87	55.19	98.15
	2	G01	Experimental	8.12	33.2	45.27	80.51
	2	H01	Background	8.12	0	0	0
	3	A01	Background	14.65	0	0	0
	3	B01	Control	14.65	39.44	42.82	76.14
	3	C01	Control	14.65	33.43	41.86	74.45
	3	D01	Control	14.65	43.04	52.01	92.49
	3	E01	Experimental	14.65	37.71	49.06	87.24
	3	F01	Experimental	14.65	40.35	56.84	101.08
	3	G01	Experimental	14.65	33.31	47.34	84.2
	3	H01	Background	14.65	0	0	0
	4	A01	Background	21.25	0	0	0
	4	B01	Control	21.25	32.13	52.18	92.79
	4	C01	Control	21.25	21.87	47.05	83.68
	4	D01	Control	21.25	33.64	61.72	109.76
	4	E01	Experimental	21.25	32.34	55.43	98.57
	4	F01	Experimental	21.25	32.42	60.45	107.51
	4	G01	Experimental	21.25	25.8	50.92	90.55
	4	H01	Background	21.25	0	0	0
	5	A01	Background	27.84	0	0	0
	5	B01	Control	27.84	28.5	51.6	91.77
	5	C01	Control	27.84	21.37	45.18	80.35
	5	D01	Control	27.84	30.45	60.1	106.88
	5	E01	Experimental	27.84	29.54	54.67	97.23
	5	F01	Experimental	27.84	28.87	59.29	105.45
	5	G01	Experimental	27.84	24.08	49.3	87.67
	5	H01	Background	27.84	0	0	0
	6	A01	Background	34.37	0	0	0
	6	B01	Control	34.37	25.7	49.77	88.5
	6	C01	Control	34.37	20.59	44.93	79.9
	6	D01	Control	34.37	28.48	59.74	106.25
	6	E01	Experimental	34.37	28.76	54.75	97.36
	6	F01	Experimental	34.37	27.75	60.43	107.47
	6	G01	Experimental	34.37	21.79	52.72	93.76
	6	H01	Background	34.37	0	0	0
	7	A01	Background	40.9	0	0	0
	7	B01	Control	40.9	24.95	47.52	84.51
	7	C01	Control	40.9	20.35	44.94	79.93
	7	D01	Control	40.9	27.13	58.05	103.23
	7	E01	Experimental	40.9	26.85	53.19	94.6
	7	F01	Experimental	40.9	25.79	58.5	104.04
	7	G01	Experimental	40.9	22.35	48.42	86.11
	7	H01	Background	40.9	0	0	0
	8	A01	Background	47.43	0	0	0
	8	B01	Control	47.43	24.67	45.93	81.69
	8	C01	Control	47.43	19.92	42.65	75.85
	8	D01	Control	47.43	26.98	55.06	97.92
	8	E01	Experimental	47.43	25.5	48.76	86.71
	8	F01	Experimental	47.43	25.81	53.37	94.91
	8	G01	Experimental	47.43	21.75	46.31	82.36
	8	H01	Background	47.43	0	0	0
Suppl Fig5G
	Background Correction	TRUE
	Widget Title	Kinetic Graph
	Data Type	OCR
	Units	pmol/min
	Time (minutes)	Control		Experimental
		Mean	Std Dev	Mean	Std Dev
	1.57	42.1	6.25	39.2	1.63
	8.12	38.8	6	36.7	2.18
	14.68	38.2	6.1	36.7	2.43
	21.3	36.6	5.37	33.2	1.88
	27.87	36.6	5.33	32.9	1.61
	34.42	36.6	5.46	32.8	2.03
	41.04	15	2.1	15	0.257
	47.61	13.5	1.7	16.6	0.905
	54.16	14.4	1.81	18.7	0.334
	60.79	15.6	2.28	19.7	1.47
	67.35	15.8	2.25	19.7	1.6
	73.91	15.8	1.7	19.9	1.74

## Sheet: Suppl Fig6
Suppl Fig 6C
	[[1]]
	[1] 0.08 0.07 0.06
	[[2]]
	[1] 0.08 0.06 0.08
	Welch Two Sample t-test
	data: Cr.list[[1]] and Cr.list[[2]]
	t = -0.37796, df = 3.92, p-value = 0.725
	alternative hypothesis: true difference in means is not equal to 0
	95 percent confidence interval:
	-0.02801762 0.02135095
	sample estimates:
	mean of x mean of y
	0.07000000 0.07333333
Suppl Fig 6D
	> yourCounts
	[[1]]	Lock_ctrl_CD11b
	[1] 65.91 64.83 64.71
	[[2]]	Unedit_ctrl_CD11b
	[1] 66.46 66.44 64.75
	[[3]]	Lock_ctrl_CD4
	[1] 3.49 3.80 3.30
	[[4]]	Unedit_ctrl_CD4
	[1] 3.20 3.17 3.25
	[[5]]	Lock_ctrl_CD8
	[1] 2.72 3.35 2.88
	[[6]]	Unedit_ctrl_CD8
	[1] 3.16 2.44 3.73
	[[7]]	Lock_ctrl_B220
	[1] 22.71 24.46 21.99
	[[8]]	Unedit_ctrl_B220
	[1] 20.87 21.58 20.08
	[[9]]	Lock_lps_CD11b
	[1] 18.87 17.26
	[[10]]	Unedit_lps_CD11b
	[1] 16.48 13.31 14.79
	[[11]]	Lock_lps_CD4
	[1] 9.54 10.24
	[[12]]	Unedit_lps_CD4
	[1] 7.53 8.85 7.95
	[[13]]	Lock_lps_CD8
	[1] 13.07 11.96
	[[14]]	Unedit_lps_CD8
	[1] 13.75 15.61 14.88
	[[15]]	Lock_lps_B220
	[1] 57.56 61.43
	[[16]]	Unedit_lps_B220
	[1] 63.65 65.51 60.36
Suppl Fig 6E
	[[1]]	Lock_lps_B220_TNFa
	[1] 0.1398759 0.1054422
	[[2]]	Unedit_lps_B220_TNFa
	[1] 0.12954395 0.06154558 0.09669211
	[[3]]	Lock_lps_B220_IL10
	[1] 0.01466441 0.01020408
	[[4]]	Unedit_lps_B220_IL10
	[1] 0.011235955 0.006478482 0.005359057
	[[5]]	Lock_lps_B220_IL6
	[1] 0.02086858 0.02492918
	[[6]]	Unedit_lps_B220_IL6
	[1] 0.01123596 0.03054142 0.01831129
	[[7]]	Lock_lps_Cd11b_TNFa
	[1] 0.2529687 0.2157964
	[[8]]	Unedit_lps_Cd11b_TNFa
	[1] 0.3082300 0.1783930 0.2488307
	[[9]]	Lock_lps_Cd11b_IL10
	[1] 0.05037783 0.03013288
	[[10]]	Unedit_lps_Cd11b_IL10
	[1] 0.02458277 0.02164863 0.01613658
	[[11]]	Lock_lps_Cd11b_IL6
	[1] 0.04803886 0.05090773
	[[12]]	Unedit_lps_Cd11b_IL6
	[1] 0.10800451 0.01623985 0.02291862

[truncated: 5 more sheets: Suppl Fig7, Suppl Fig8, Suppl Fig9, Suppl Fig10, Suppl Fig14]
